# Supplementary material for: A genetic linkage map and comparative mapping of the prairie vole (Microtus ochrogaster) genome
Source: BMC Genet. 2011 Jul 7;12:60. doi: 10.1186/1471-2156-12-60 (PMC3143096; doi:10.1186/1471-2156-12-60)
Supplement: Additional file 1 — Supplementary Table 1. Marker information. Locus name refers to either the BAC-end locus or the orthologos mouse gene name. SNP names were asssigned similarly where names beginning in "FI" correspond to vole BAC-end loci names and names beginning in "NM" correspond to the accession number of the orthologos mouse gene. [file 1471-2156-12-60-S1.XLS]

## Sheet: SuppTable1_revised_edit.xls
Supplementary Table 1. Summary of the genetic markers.
Locus name	SNP name	Orthologous position in mouse genome (mm9)	Marker filtering	Prairie vole chromosome or linkage group	Sex-average map position (cM)	Female map position (cM)	Male map position (cM)	# of informative meioses	# of informative female meioses	# of informative male meiosis	Minor allele frequency	Genotyping platform	SNP and flanking sequence
Syne2	NM_001005510.2_2566	chr12:76919305-77211915	pass	1	0	0	0	44	22	22	0.0807018	GoldenGate	ACAACTTTCCCTCAACGTTCAAGAAAGCATGCAAAACACCCAAGATGAGCGGAAAGTCAA[T/C]GAGCTGCGAAATCAACCTTTAGAATTGGACATTATGTTAAGAAATGAACAATTAAAAGGG
FI596504	FI596504.1_410_GT	n.a.	pass	1	0	0	0	165	59	106	0.161538	SNPStream	GATGANAAGCATTTCAAAATCACAAAAATGGCAGGTAGAACNNNNNNNNNNNCACTCCAGGAAGTGGGTGGCTCCACCCATAAGGGTTCAGCTTCAAAGGGGAAATACCTGGCATTACAAACCATTAGATAAGGTTATTAAATGTCCCTGAACCCTGGACTGTGGACCCAGACCTGTTTGTCTGGTAAGGTCTTCCTGTCTTTTTGAAACTCCTACATGGGTCTGTTAGCAAGGGTAATAGTGGCAGACTGACTC
Ppp2R3C	NM_021529.3_1209	chr12:56381801-56403987	pass	1	12.465	10.332	13.638	231	114	117	0.196113	GoldenGate	TTTGAATCTTGATAAAGATCACAATGGGATGCTCAGTAAAGAAGAACTCTCCCGTTATGG[A/G]ACAGCAACCATGACAAATGTCTTCTTAGACCGTGTTTTCCAGGAGTGTCTCACCTACGAT
Sip1	NM_025656.4_1085	chr12:60114380-60128975	pass	1	12.465	10.332	13.638	128	28	100	0.235088	GoldenGate	CATCTTGATAGAGCTTAACTCCTGGGGATGGAAGATAGTTCGTCGAAAGTGGCCTGAGTC[T/C]GAGGAAGCATAATGCCAATTTGAGAACAGAGTACATCACTTCTTCAACATTCTGTGAAGT
FI597155	FI597155.1_306_AG	chr12:91198184-91198265	pass	1	23.316	18.956	26.283	150	91	59	0.434932	SNPStream	TTAAAAAAATAAATAAAAGACAGTGACTTTCTAGGCTCTCTANNNNNNNTNNNNATTTGAAATTTTACTTTTTGCAGAATCNNNNNNTTNNNTAGCTCTGGAAAAAATCGTTTGCACATTTGATTGTCCATCTTAAGCATAGAAATGTTCAGTTGTTGTTTCTGGTTTTCAATGGTCTGTGCAATTTCTCTCCCACTTCTTATACGTATCCAGAGATGATCACTTCATTCATTTATGTTTGTATCTTTTCTTATT
FI597455	FI597455.1_444_CT	chr12:71698682-71699420	pass	1	23.316	18.956	26.283	20	20	0	0.0286738	SNPStream	CTGGGGNNNTCCTAACNNNGGNNNACTCTTGAGGGAAATTGATGGCTGTTTTGNNNNNNNNNNNNNCTTGGGGTAGATGGGCATTCCAGAGAGCCGGNNNNNGACACCACCTGATCTGAATCTTTTCCCCTGGAGGTTCAGAATGTTCCTCACAGAGGGACCTCACATTTCACACACGGATGCTTGAAGATCTTGTTGCTACAACACAGCCACACTAACCATGGTAACTGTACCGGCCAAACCCAAAGCTGGACT
Sipa1L1	NM_001167983.1_286	chr12:83271003-83552771	pass	1	31.315	32.392	26.283	20	0	20	0.0176056	GoldenGate	GGCACCATTTAACCTTTTCAATGAAAAGGCTTAAGGTCGCAACACACTGCTGTATGTTCT[A/G]CCAGCCATTCTCTAAAGCAGAAGTGCACATTTAGAACACAAACATGGTGATCCTTCCTGC
Trip11	NM_028446.1_1857	chr12:103075582-103151381	pass	1	31.315	32.392	26.283	123	69	54	0.223592	GoldenGate	GAGGAGCTGTCCACAGTCAGGAGTGAGTTGACGCGGTCTCAAACCCAAGGCTCTAACAGT[A/G]ATTTGAAGGATGATTTACTTAAGGAAAGGGAAAGTGAAGTTAGAAACTTAAAACAGAATC
4930534B04RIK	NM_181815.3_1044	chr12:92236932-92622849	pass	1	31.315	32.392	26.283	106	55	51	0.0950704	GoldenGate	CACCAAGCTGAACTCGAGCTGGAGGTCAAGAACTCCCTAGACACCATCCATCGACTGGAG[A/T]GTGAACTGAAAAGACAGAGTAAGATGCAAAGCCAGCTCAAGGCTGAGAAAACTCACCTGG
FI596860	FI596860.1_171_CT	chr12:103437555-103437685	pass	1	36.873	38.464	35.792	213	103	110	0.344643	SNPStream	CTACAGCCATCTCCTGTCTATTNNNACAGTCAAGAATGTTAACTGTNNNNNNNNNCAATTTGAAAAGTCGCCAGCTATACGCTTCCTTCAGCCTGCCATGCACATGGGCACAGCGTACCTTCCTGGCCCAGCAAAGATTGTAGGTACTTCTGCCTTTACACTGTTTTAGG[C/T]TTAGAATGAAAAGCATATGAATTCTTCATATCGTCTCTTCCCGGATCATGGAACAAAAGGCAAAGACATTAAANTTCCAA
FI598048	FI598048.1_258_CT	chr12:117713394-117713513	pass	1	40.469	38.464	40.532	114	47	67	0.132692	SNPStream	TTNNNNTTTTAACTATTAATTGTAAGGGTTTGTTGCTGTTGGTGTTGCATGTATNANNNNNATGTGGTGCATGTGTACGTGGTGCATGCGTGGAGGTCAGAGGACAGCTTCGGGAGGTGTTTCACTACTTTCATCTCTATGTGCATCCCAGGGATCAAATGGAGTTTGTCACTGCTTTGTGGCAAGAGCTTTAACTGCTGAGACACCTTGTTGCCTGGAGAAAGTTTTCTGAGATAAGCCTAGGCTGATTAGTGG
Eif5	NM_173363.5_130	chr12:112776312-112784964	pass	1	41.521	44.813	40.532	56	28	28	0.0561404	GoldenGate	CAGCCATTGGTACCTGTATTGGGGAAACATAGCATACAAGCAAGAAGCTTACAGCCTCAG[T/C]GGCGAAAATTTTTTCATGTCAGAGACCGAGAACTCTTGCAGTCGTTTATGTCATCCCTTC
Coch	NM_007728.4_1095	chr12:52694328-52706760	pass	1	44.493	44.813	42.799	56	28	28	0.054386	GoldenGate	AACAGCTACTGGTGATGCCATTTCCTTTACTGTCAGAAATGTATTTGGTCCCATAAGGGA[A/C]AGCCCCAACAAAAACTTCCTGGTGATTGTCACAGATGGGCAGTCCTATGATGATGTCCGA
Dnajb9	NM_013760.4_1110	chr12:45306884-45311055	pass	1	44.493	44.813	42.799	133	67	66	0.114437	GoldenGate	ACTCAACGAAGAGGAAATATGGTTACTACATACACTGACTGTTCAGGACAATAGTTGGTT[T/C]TTTCAGTTTCCACTAAGCCCTCTTAGTTTATTCTTTCTCACTATGTGTGATGAAAAAACA
Arl4A	NM_007487.3_829	chr12:40759878-40763963	pass	1	45.705	44.813	46.156	142	114	28	0.167254	GoldenGate	AGAGATGAGTGGCCGTGCCCTTTGTGTGGGTGTGGAATGGTTTCCTAGGGCTGGTTCTGA[T/C]GAGTTGAAGAGTGTACAGCCTGGTTTGCCTGTCTGCCCTCGCGGATGCTATTAAAGCTTT
Nampt	NM_021524.2_1544	chr12:33505200-33538234	pass	1	54.019	56.039	51.442	373	176	197	0.440141	GoldenGate	AAAAACGCGCAGCTGAATATCGAGCAGGACGTGGCCCCTCACTAGGCCTGGGTGTTTGTG[T/C]GGTCTGTGTACACATACGTGCACTATGTGTGTGCTTGTGTGTATGTGAGAACATGTCCAG
FI597876	FI597876.1_241_GT	chr12:36879954-36880083	pass	1	57.788	56.37	56.879	143	85	58	0.144689	SNPStream	ACCCTGTAACTGGTAGGGACTGAGGGATGNNNNNNNNNNNNNNGCCNCCGGTTCTCAGGCATTTGTCNNNNNNNNNNNNNTCTTCTCTGTGTGCTTGGTGGGAAGTGGGGAAGTACATATCCTCTGACTAGCTGTTTTGTACGACGTTCATGGGACCCAATCTGCCAGAGGTCCAGTTTTCCTTTTCACCTCTGTCTGGTGCCTTCTCCTTTACCCAAGCCTTCCCGAGATATGTGTGTG[G/T]CATATATGTG
FI597234	FI597234.1_207_GA	chr3:47084114-47084693	pass	1	66.212	66.956	62.611	46	18	28	0.037037	SNPStream	CTGNNCATTAAACNNNNNTTGTGCCTGTTTAATAANNNNNNNNNTCCTTACCTTGTTTCAAAGCATAAGAAGTNNNNNNNGGTGGGAGCTGTGTGGTGTCCTACATGAAGAGAAAAATTCATGAGTGCTGAACTCTTTTTAAAATTAGCTTGATTTCTCCGTTCCAGAANAAATGATAGAACTGTCTAAGGAAGGTGCCCTGAATC[G/A]GTAGCAAGTTGCCCCTTCTAAGTCTCAGTCACTGTCTGGGGGTA
Pik3Ca	NM_008839.2_2557	chr3:32335073-32367408	pass	1	69.709	66.956	68.342	230	75	155	0.250877	GoldenGate	TAAAAAAACAAAACAAAACAAAAATCCCCAAAATACATATAAATGATGGAGACGAAAAGA[A/G]AATGCTGTTCCGTTTGTCTTGCCAGGGTTCTGTTTACAATGTGGACACAACCGAGGCAGT
Slc2A2	NM_031197.2_1723	chr3:28596825-28627282	pass	1	69.709	66.956	68.342	28	28	0	0.0280702	GoldenGate	AACAGACAAGAAGGGAACCTTGTGTTCCCTGTCAACCGATTCCTTCACGAGTGTACATCT[A/C]CACCCAAGAGTTTCGTTTTATACCTTTTGAAGAAGTTGTACAGACTTTGATCGGAAATGT
Hspa4L	NM_011020.3_2506	chr3:40549535-40594287	pass	1	71.515	71.18	68.342	289	165	124	0.466431	GoldenGate	CAGAATCTGGAGAGATGGACGTGGACTAAGTTTCATGTAATTCCAACAGTGGGATAACTA[T/C]AGGGTCCATTCATCCTTTACGCCCGGTACACACAACATATGTTCAGTTGTTCTTAACTAC
Elf2	NM_023502.1_1431	chr3:51059587-51129909	pass	1	74.74	75.556	72.28	174	74	100	0.184859	GoldenGate	CCTAGAGCGAGTGTCACTGTCTGCAGAAAGTCTCCTGAAAGCAGCAACTTCTGTTCGCAG[T/C]GGGAAAAACTCATCCATAAACTGCTCCAGAGCAGAGAAGGGTGTGGCTAGAGTTGTGAAT
Lekr1	NM_001166659.1_190	chr3:65470150-65635084	pass	1	75.885	75.556	75.362	66	23	43	0.209507	GoldenGate	TGAAGAAACAGTTTGTAAATACTGTGGCGTCAGCTACCTAATTCTTCATGAATTTAAGGC[T/C]ATGGAAGAAAAACTGAAAGCAGTGGAAGAAGAAATGAAATTTTATCAAGGAAGTGTAGAG
Nbea	NM_030595.1_5075	chr3:55429120-55987623	pass	1	75.885	75.556	75.362	193	96	97	0.222615	GoldenGate	ATTTGTTTCTTGCCAGCTCCACCAGTGGATCGACCTTATATTTGGCTACAAACAACGAGG[A/G]CCAGAGGCTGTCCGTGCTCTGAACGTTTTCCACTACTTGACCTATGAAGGCTCCGTGAAC
Mbnl1	NM_020007.3_3800	chr3:60305174-60433670	pass	1	77.847	75.556	78.276	336	171	165	0.37234	GoldenGate	TCGCTGAGTAGGGGCCAGGTCACTGGCAGATCTAGTGTGGAATGGGAGAAGTGAGAGTTC[T/C]GTTATAGAACTTTCCATACTTCCAAGTTTACTGCAAGTTTTTATGCTTGAGAGAGATGCT
1110032A04Rik	NM_001164210.1_346	chr3:69623461-69663818	pass	1	81.065	75.666	84.526	118	66	52	0.150177	GoldenGate	GATCATCAGCTGCTGTGCCGTCCTGGAGCCCTGGGAACAGTCTATGTTCAATACCATCTT[A/G]CTAACCATTGTTGCCATGGTAGTCTACACTGCTTATGTCTTCATCCCCATCCACATCCGC
Sdccag1	NM_025441.2_3553	chr12:70412530-70458153	pass	1	9.981	10.332	10.123	62	41	21	0.068662	GoldenGate	AAATGATACACATCTGTAATTGTTCTACATTTTATTGAAATTCTTGAGGTTTCATTTAAT[A/G]ATGTAAAGACCCTGAAGTGGCTCAACTGCATTAACTACTGACCCGGAGGTTTTCTGTAGA
FI596805	FI596805.1_182_AG	n.a.	pass	1	9.981	10.332	10.123	195	89	106	0.26378	SNPStream	GACTTCTCANNNNNNGTCCATCTTGCATTACTAGACTTAAATGAATGTATCNNNNNNNNNNNNATGCCCTGGGCATCAGCACATTCATATTGTTCTTTGTTTTCATTCCGCCGTGTCTAGATTCCTGAGTGATTTATGTCTGTGGTTCTTTTCTCTCCACACAATGTTTCTGTCAGACTTT[A/G]GTATGAGTTATGTTGTCTTTACAATATGAACTAGCAAGTAATCCTACCTGTTTATTCACCCAAATTAGT
Fi596750	FI596750.1_325_CG	n.a.	pass	2	0	0	0	186	44	142	0.22037	SNPStream	CTCCNNNNNNNNNAGANNNNNNGAGAAAATGTAAGCAGAAGGAGAGAATTGCAGAATCANNNNNNNNAGTGGTGAAGACTGGGAAACAGAGGGCAAGAGGGACACCCCACCAGGGATCCGCACAGCCTGAGTGTCCTACCACCCAAGGTCAGGATCATCACTGCAGAAACTAGAATGACTTAGATGAGGCTGAGCCAGAAGAGCTAGCGGGGGTTGAGCGAGGCACGTATTGCCCAAGATGAAGGACCAATCAGA
2900026A02Rik	NM_172884.3_3358	chr5:113515343-113592333	pass	2	1.968	1.769	2.039	320	135	185	0.361404	GoldenGate	CTGACATTTTAGGAATGTCACGTTCCAGAAGCCTGAAGCCATATCAGGAGTCAGCAGGCA[T/G]GAGGAAAAGGTTTTAGTTGTCTCTGTCCCGTGACCCCTATCACACCCTGGAGTATCCTTT
Atp5J	NM_016755.2_174	chr16:84828116-84835819	pass	2	107.431	108.253	107.71	196	154	42	0.141791	GoldenGate	ATGATTCTTCAGAGAATCTTCAGGCTGTCCTCTCTCCTTCGGTCGGCAGTCTCTGTGAAC[T/C]TGAGGAGGAACATTGGTGTTACAGCGGTGGCGTTTAATAAGGAACTTGATCCGGTACAGA
FI598547	FI598547.1_215_AG	chr5:128038521-128038694	pass	2	16.713	16.245	14.019	67	26	41	0.133621	SNPStream	AGGGCTGTCCCTGATGAACAATGGATCGGTGGTGTTCTACCAAACCCAGCCCCCNNNNNCTTTGAGCATGGTACATCCCTGGCATTTTCNNNTCTNNNATGGTCTCTCTGGCAGCATTGGTGGGTGAACGTGTCTTCATCAGTGGCTGAGTGGGTGACGTATATACAGGACCTGCCCTTCCCTTCCTTGCACACTGCCTGCTTTGTCTGCTGAG[A/G]GGCCTTCATTGTCCAGATAAACAAGCCATTTTTGCT
FI598594	FI598594.1_192_CT	chr5:132726020-132726230	pass	2	19.982	25.68	14.019	258	95	163	0.306452	SNPStream	TAAGTGTCAGCTCCCAATAACAGAAACACCTANNNNNNNNNNNNNNTTCTGGAATACGCAGTGGCCACACCNANNNNNNNNNCAGCAGACTTCCCTACCAGTCAACCCAGTCACATCTCTCTCCTANGAACCAGAGAGGAAACAGGAGCCATGGAATGAAACAGTCAAATACAAGACCAGATATCAGGCCT[C/T]AGAATTACAATCTTCAGTAGCAGATATCTGCGTATATGCGAGTGTAAAAATGCAGTCAT
Piwil1	NM_021311.3_886	chr5:129242121-129261349	pass	2	19.982	25.559	14.019	99	77	22	0.0848057	GoldenGate	TAGGTCCCACATCCATTTGACTCTCTTGTAAAGAGGAGGCTTGGAGTTCTGTATGTTATG[A/C]GAGCAGCTTGCAGTGTGGCTACGGGGGATGAGTTGTACTCATCGGTGATGTGTGTGTCCC
Med13L	NM_172424.4_2369	chr5:119010728-119215446	pass	2	4.539	4.624	4.417	198	94	104	0.242958	GoldenGate	TCCAGTACAGGTTTAGTACTGGGGTCTCCGCCTCCCCAGCCTGTCAGGAGGGCTTTGGTT[C/G]TCCACACACCCTTGTAGACACAGGAGGTCTGGAGACAGCTGCATTTTGTTTATTTATTTT
Rnf6	NM_028774.2_1705	chr5:147020780-147033013	pass	2	41.039	45.459	35.747	299	204	95	0.470175	GoldenGate	AGGTGTCCGAACCTATGTGAGTACCATAACAGTTCCTCTTCGTAGGATTTCTGAGAATGA[A/G]GTGGTTGAACCATCCTTTGTGGCTCTTCGGTCAATTTTAAGGCAGATCATGACTGGGTTT
Lpp	NM_001145954.1_2935	chr16:24721941-24992664	pass	2	46.896	51.485	41.79	159	82	77	0.238596	GoldenGate	AGGGGCTATGTTGGGCGTCCTAAGTGCTTGTGATTGGATCTTCCTCTTGTTTTGCTAAGA[T/C]AATAATACCCATTCACCATACACACCATTAAATTGGATTGTTTGTTTGAATTAATAAGGA
Rad9B	NM_144912.3_450	chr5:122775517-122804204	pass	2	5.804	5.674	5.748	309	149	160	0.471731	GoldenGate	GCTTAGCGACAGCAAGTGACAGTGAAGAGGATGCGAGTGGATAAGTATCCACAGCTCAGC[A/G]ATAGCTGCACTGGGTGCTGGGCCCTGGCTCCTCGAAGGCCAAGGGAGAATGGAGCAGACA
Dlg1	NM_007862.2_3198	chr16:31664125-31873430	pass	2	50.773	53.646	45.142	231	158	73	0.355124	GoldenGate	AAATAGGGGTTTTACTTCAAAATTAATGTCTGAGTTAATTCATAATATTCATGAGACGTC[T/G]TTATGAGCCCTCCCCTAGTGCACTTTCTAGGAGTAACCGTGTCTGAGTGGTTTTCATCAG
Parp14	NM_001039530.3_2782	chr16:35832964-35871468	pass	2	55.299	53.646	50.999	214	43	171	0.191901	GoldenGate	CACCAGTGGAATCATGTCAGAGAGGCAGTGTGCCGTGGGGACACACAGTGTCACTGAGCC[A/G]GTAAGGCTGCCAACTGAACAGATGCAGAGCAGAGACCCTCTTCCTTAACTACCAGCCCTG
Tfg	NM_019678.2_1311	chr16:56690445-56717467	pass	2	57.941	59.568	53.032	142	18	124	0.128521	GoldenGate	GTAACCGTCCTCCTTTTGGTCAGGGCTATACCCAACCTGGACCCGGTTATCGATAAGGAG[A/G]TTCAGCTACACTCTTGATAGCTAATTGCCTCCCAAAAGACTACAATACTATTTTGTTTCA
FI597535	FI597535.1_267_CT	chr16:37292134-37292272	pass	2	58.812	59.568	54.108	175	18	157	0.164286	SNPStream	TNNNNNTANNNNNATATTTNNTGTTTTACGCAGAAGAAACTAAGATCTTTTTNNNNNNNNNAAAACTGAACTTTATTTGAAGATATTTTTATTAAACCACAATGCACACAAACTCAAAATGAGAATGTACTGATAATTAATACTTATAAAACTAAGACTAGGTATCTACTTTGAAAATGGAAGCATTCTACAAGGTAATTTAAAACTGTCTCTTAAGATGGAGATAACTCTAAGTGCTCTCTCTAGGTATTATAT
FI597967	FI597967.1_198_GC	chr16:50192907-50193558	pass	2	62.748	67.804	54.206	263	158	105	0.366906	SNPStream	GTNNNNGAANNNNNGTGANGGCATGATCAGCTTGACCACTGTCTGCCATGAAAANNNNNNNNNNAAACACAAAAGAAAAAAAAAACAAAAAAANNNNNNAANNNAGTGGCCACAGAACTTTTAACTATAAAGTTCCTCCTGTGACTTTATCAGTAAAAATCACACCACCACAGATAAAATTTGGTCAAAAGAGGACA[G/C]TTTCCCTCCCTCATAATGTATACTTCTATATTTGAAGGAAAGGGCAGCACAGA
Brwd1	NM_001103179.1_2353	chr16:96223155-96304035	pass	2	68.614	75.094	60.352	291	160	131	0.477193	GoldenGate	CGAAGTGCTAGTGTGGCTGCTGATAAAACCAAGCTCACAAGTGATGCAGAAAATGTCACC[T/G]TAGAAAGGGTGTGTACTCGAGGCAGAAGGAGAAGGAAAAAGCCCATCCGATTGGCCTGTA
Gcfc1	NM_026110.2_507	chr16:91014282-91044624	pass	2	73.709	78.151	69.965	279	202	77	0.250877	GoldenGate	TTTCTATTCAATTGACTGCATTAAAGCACAGTTTGAAGCATGGCGTTCAAAATACTACAC[A/G]TCCTATAAGGATGCTTACATTGGTCTCTGTTTGCCAAAACTTTTCAACCCTCTCATCAGA
FI596771	FI596771.1_171_CT	n.a.	pass	2	76.862	80.378	74.95	188	66	122	0.27305	SNPStream	GAGACAGGATTCATCACTGAAGGATGAAGGCTGAGGATAAATAAATATAAATAAATATTCCTTCTACTTATATCCATAGCTGTTATCCCTGGCCTGTGAATTAAGAAGTATAGGTTTCTCAGCTACATTTATTGACTATTGAGAGAGAGACAAAAAGAATACTTTGTGAT[C/T]ATCTACAGGGACTGCACTAGAAACTAGAGCCCCACAGCCTGTTCCTGTGGGATTACCTAGCCTCNGTCCTTAGCAATCTC
Robo1	NM_019413.2_1808	chr16:72663394-73046345	pass	2	78.815	80.378	78.369	224	125	99	0.242958	GoldenGate	TGATCAAAGATACAAAGGTGATGAATCAACCTCATGCTAAGGGCTCTCAAAATATAATAG[T/C]TCTATGACCAACTGCTAATGCCAATTAAAGCATACTTCATTTTACATGATTTTAAAATCA
Csnka2Ip	NM_173861.2_976	chr16:64477637-64478960	pass	2	80.308	81.884	79.907	386	232	154	0.432862	GoldenGate	TATAACAGGGTTATGAAATCATCATCATTATATTCCAAATGTCCAGCAACACTTTCGAAA[T/G]ACCTTCACTTGAAAAGTTCCTTTAATACCTCTTGGAAATCCTTGGGTTCACCTGTGTCTC
FI596503	FI596503.1_224_GA	chr5:110927187-110927442	pass	2	9.17	11.726	6.614	275	199	76	0.484099	SNPStream	GCNNNNNNNNNTGCCTTCCNGGCCACTCCACACGAAACTCCCCATCCCNNNNNNNNNNNTGCTCACATGGCTCTGTCCTTCCACTGAGTTTTGGATGCTCAACTTCAGGCCCTTCTTATGGCTCTCAACTTGTAGCATCCTGTCTGTGCCTGTGAGAGTAAGTTCTCCGCATGCATCTGCCAGTACTGGCCATTTGCTGTTCTACCCACTCACTTCCATCTGC[G/A]GAGCTACACTGTCCCCACCACCTGTTG
FAIL: MONOMORPHICAA	NM_133823.4_439	chr8:81790323-81818855	pass	4	0	0	0	276	119	157	0.455986	GoldenGate	AGCTTGTTTAGCGGAGGCCATAACTCTGGTAGAATCGACTCACGCGAGGAAGAAGGAGCT[A/G]GCTCAGGCACTTCTTCAGAGAGTCCTCGCCCACCGCCGGGAGCAGGAGCGGCTCAACCAG
Thap11	NM_021513.2_1019	chr8:108379003-108380850	pass	4	14.454	25.683	5.989	237	196	41	0.246479	GoldenGate	CAGCAGTTAGAGACAACTTTGCTGTGCGTAGTGATAAGAGATCTCGGTAACATCATTTCC[T/C]CTTTTCATGCTTACCTGTGATTCTGATGGGGACTAGTTGGTCTGTGTCTCTGCCTTCTAG
Bbs2	NM_026116.2_2399	chr8:96591854-96622711	pass	4	16.088	26.723	5.989	128	53	75	0.264085	GoldenGate	GGAGAGCAAGACCAAAGAAGGAAGCTCCTGAAAACGGTTTATGTCTAGAAATCCAGGCTG[A/G]TTTGCTCCCAGTCACATCCTGGTGAGTCCAGGTTGCTAAGAATGAAAGCCACTATAACGT
FI596486	FI596486.1_225_AG	chr8:124055960-124056000	pass	4	19.911	35.217	5.989	150	66	84	0.490909	SNPStream	ATATCAAGTGCTAACATGGTATCAGAGAGATCAGACCAGTTGNNNNNNNGGAAAAACTCTACGTTCCCAGTGAGTAGCTTNNNNNNNAGTAGATAGTCCGAGCCTGGTGTNGAGCTGGCTCGGGCTGGGAATCAGGACACTGGCAATGAGCTCTCTTTTCCCTGCAGAGTAATTGTTTTATGAGATAGGATCTCATGATGTTGCTCAGGTCTTCTGAACTAAGT[A/G]GGCCTCCTGCACTACCCCCACCCCTA
Zfp821	NM_001167946.1_1866	chr8:112229449-112248832	pass	4	21.722	38.409	6.029	195	75	120	0.277193	GoldenGate	GTGTATTGATGTTTGTTGTGAAAGAAGAGATTAGTGGTCTCGGGTAGAATTGTCTGTGAC[A/G]GCATAGAGAGTGTGCAGGTGACGGTAGAGACAAGTAAGTAAGAAAGTAATAAAAGTAGGA
FI598820	FI598820.1_553_TC	chr8:112864176-112864363	pass	4	23.228	38.409	10.358	129	42	87	0.148936	SNPStream	ATGGGAGAGAGCAAATGCCAGCATTGGTGAAGAACTATATCTGACCNNNNNNNNGAGCAGGGCACTGGTTCAAACTCCTGNNNNNNNCNGAAAAGAACTGTAGCTGTGGTTTATGGAGAACAAGCAGAGGGGAGACCACAGCTGGCAGGACCACACAAGGGCTAGAGACATGACTGAGCACTTCCCGCTGAGGCGAAGTCAGTCATCTTCTAGAACATTGTTTGAGGAAGCAGAAAGAAAAGACATTCATCACTA
Vat1L	NM_173016.3_1637	chr8:116729540-116897970	pass	4	27.877	40.965	16.386	120	42	78	0.131868	GoldenGate	TCTTTATGTTCTTGAAGACTTTAAGAGGGTTTCTGTGTTGCCCACCTTCTCCACTAATAA[A/G]CTTTAGGGTGGACCCCACTCTTTTCCCCATGGGCTAGGTACGAACACATTTCAACAATCC
Wfdc1	NM_023395.2_209	chr8:122190265-122211920	pass	4	30.972	40.965	20.982	215	63	152	0.282456	GoldenGate	CTTCCTATGCTTTCCAGATGCTAAGCCTCGGAAACAGGAAAAGAATTCGACCCTAGACAT[T/C]ATGCCCAGTGCCACAGAACAGAACTCCAGAGCTCCCAGGAACTCCCAATCCCAGTGTGGC
Setx	NM_198033.2_2194	chr2:28980512-29037991	pass	4	42.179	50.679	34.163	296	147	149	0.485915	GoldenGate	ATGTTTGACAGCTAACCCAAACAGTGCTGATACCTGCCACGAGCAAGTTATTGTTATTTC[A/G]GATTCTGATGAAGATGATGATGAGAGAAGTCATGGCATTGAGAAACACATCAAACAGGAC
Cep110	NM_012018.2_3246	chr2:34965012-35034342	pass	4	43.458	52.25	35.184	252	132	120	0.420775	GoldenGate	TGAAAGACGAAATCAGAACCAGTCTGAAGAATCTCAACCAGTTTCTTCCAGAACTACCAG[C/G]AGATCTAGCAGCTATTTTGGAAAGAAACGAAAACTTAGGAGAGCTGGAAAGCTTGAAAGA
Gtdc1	NM_172662.2_1622	chr2:44419942-44717142	pass	4	45.895	55.116	37.213	238	76	162	0.341549	GoldenGate	ACTGCAGCTTCAAACACTCACACTTGGCTGAGTTTCTACCTGGGTTGCCAGGTTATCATC[C/G]GAGCCTTCTTGTGTCCTCAAAGGGCCACAGGGCCTAGAAAGAGGATCAGAATGCTCCTGA
FI597723	FI597723.1_193_AT	chr2:44314027-44314257	pass	4	49.061	59.655	37.922	105	54	51	0.100707	SNPStream	GTGAGAGATAAANNNNNNNNNTTAAAAAGAGGGGGGAAAAAAAACCTCAGTTCTGCTACNCNGCCCAGATATACCAAGTGAGCATAATTTTCCAGGACTCAAACTTGTTTCTCTTGAATCCTGGGCCTGTAACCATAAATGTCTCCAAACATGAAAACAAACAACTAACAAAAAACGAAGGGCACACTGACC[A/T]TCCATCACTCCCTGAGACTGACCTCCACAGTGGAATGCCTTCAGTGCATTCTTGCTGT
FI596956	FI596956.1_244_AG	n.a.	pass	4	52.057	62.582	41.596	298	133	165	0.322581	SNPStream	CACATTGGTCTGATATACAAAGTTTNNNNNNNNTTCCAAGTTCCAAAATCATTGGGTATTTCTATAGAATTTTTGTAGAATATTACAGTTTCTTCATTGTCTACCTGGATTCTGAAAGAAGTTCTAACCCATTTGAAGTGGATAACCTTGCTGTTGCCTCTGCCGATGCACTTGTCTGGGTCAGCTAAACCACAACAGCACAAACACACTATATACCATACAGAGCCACTCTCTCTGTGGAAT[A/G]ACTGAGT
Orc4L	NM_011958.3_2814	chr2:48758372-48804787	pass	4	53.979	64.658	43.112	338	142	196	0.348592	GoldenGate	AATAAAATGGCATGAGAATTTCAAACATACTTAGATGCTGCTTAAAAGCTGAGTCCTCTG[T/C]TTTCCTGACTGGGTAACAACTAGAGAAGCTCTAGCTTGAACTTTAAACAGGCAAGGTGAA
Itgb1	NM_010578.2_2904	chr8:131209554-131257479	pass	4	54.432	64.658	46.862	62	28	34	0.0491228	GoldenGate	CATTGGGAAAATTCAGAGAGGTGGAAGGAAAAACTTAGCTTTAAAACCTGTGTGCCATTG[T/C]GAGTTACTTGATCCTGTAACTCTGACGCCTTCTCTTTATAAATCCAAGCTTGGATAAAAG
Acvr1	NM_001110205.1_688	chr2:58298849-58419239	pass	4	60.226	73.7	47.45	344	151	193	0.424028	GoldenGate	AGATTACAAGCCGCCATTCTATGATGTCGTTCCCAATGACCCAAGTTTTGAAGATATGAG[A/G]AAAGTTGTCTGTGTGGATCAACAGAGGCCAAACATACCCAACAGATGGTTCTCAGACCCG
Ifih1	NM_001164477.1_835	chr2:62433850-62484312	pass	4	61.87	76.137	48.228	242	151	91	0.436842	GoldenGate	TGCTCAGAATATTGCCTGTATAGTGATGAAGACTAGCTCTTGAATCATGCTTAGTTTACA[A/G]TGTTGCCAACTCAAACTGTAGTATGATTTTGATTGATGTTGTCATTACACCACTGAGCTA
B3Galt1	NM_020283.3_2365	chr2:67955770-67960747	pass	4	63.785	76.137	51.019	204	61	143	0.205986	GoldenGate	GTGTTGCCTTGGTATCCCAGAATGTTGAAAAGCATTTGCTTTGCTTTGGGAGGAGTTTTA[C/G]GTTTGGTTTGCATAAATCATAGGAATCATTTGCCATGAATTCTTAAATTTTTTGGGGGTG
Nup35	NM_027091.3_973	chr2:80478969-80500228	pass	4	69.784	81.592	57.309	333	140	193	0.445423	GoldenGate	GCGATGGAGTACATGTTCGGCTGGTAGTGCAGGAGGACTGCTGGCTTCCTTGGGTTAGTT[A/G]TATAGCCACTTAGGGCAGTGTGGACAGCTGTCCTAGATAAGCCTTTACCTCCTTTGTTTA
FI597184	FI597184.1_446_AG	chr2:58000574-58000741	pass	4	71.099	81.592	64.574	78	25	53	0.242308	SNPStream	GGGGTCTTGTGCACTCAGAAATGAAATTGATTTAGTCAATTAGACCANNNNNNNNNAANACAGGACAGATTGCCGTTATTTACAGNNNNNNNATTTAATATAAGCACTACTGGTTTTATTACGTTGGATATTTGAAATATCCACAGTCTCCCCGCTGGATATTTTGTACTCATACTCTTCCCCAATGCCTGCTTTAGCCTGCAAGACCCACAAGGAGCTTTTTCGTTACATATGGCTACCACTGTCTTATCCCAT
FI598541	FI598541.1_536_AC	chr9:23419341-23419517	pass	5	0	0	0	323	187	136	0.416667	SNPStream	TCTCTGGTACACAATAGGGTGACTAATGAACAGTACAGTGACAACAGCTAATTACNNNNNNNNNTATGTGTCAGAGAGCTCTAGATGAGTCTGANNNTGATTACCAAGAGGATGTGATATATGTTTGGGATGATAAGTATGCTAAATATCTGATTTGATTATTACATAGTTTATATATGAATTAAGAGGTAACATCATATACATAATACAGTTACTGCATGACAACTAAGTTTAAGATTTTGAAAGAGTAGTTCT
Opcml	NM_177906.4_878	chr9:27598854-28732633	pass	5	11.858	16.473	7.208	192	99	93	0.189474	GoldenGate	TCTTGCCTCCCTCAGGGACCCTTTTCAGGTTCACCTCCAGAAGCTAATAACCGTGGGCTC[T/C]GCTAGAGTTCAGTTCCCTTAAAGCTTAACAGATCACTTGATCCATTATAAGTTTCCGCTC
Acrv1	NM_007391.2_294	chr9:36500805-36506422	pass	5	15.924	23.136	9.042	259	100	159	0.392226	GoldenGate	CACAAACCCGTCAGATGCCGAATCTCTATACGAAACCCCCTCAGGTGAGAGAACTCTGAC[T/C]GATCATAGTTCAAGCGAACATGAATCAAGTGAGCATTCTACAGGCGAACATGTTTCAAGT
Tbcel	NM_173038.3_2807	chr9:42220400-42280309	pass	5	18.8	27.986	9.075	242	151	91	0.395018	GoldenGate	TTCCAGTGAAGAAAATCTCAGATACAGTCCTTGGGCTTTTAGAATTACAGGAGTAAATGA[A/G]AAAAGCTGCTTGAGCATGCGTATTTACAGACTTATTGGGTGGCTGAGTAAAGAGGCTGCT
Anln	NM_028390.3_3749	chr9:22135658-22193650	pass	5	2.795	4.57	0	347	211	136	0.352113	GoldenGate	GGAGCTGCAGGTTTTGAGGTGTCAGGTCTCCTGTAGGTCACAAACAGAAACCTCTGGCTT[T/G]AAGATTCTTTCTCCAGTCTCAGTGATTTCATGGCTCGTGATATGGTGTGTAGAGTACTGA
Cadm1	NM_001025600.1_3056	chr9:47338435-47661468	pass	5	21.632	31.563	12.773	209	68	141	0.183099	GoldenGate	AAGCTAAGGCGGGGTTTGTCACTGAAGTGTTGAGGGAATCCAGAAGTAGTTCTGAAGGAC[A/G]AAAACCTAAGCTCTTTCCCTACATGTTGGTAGGCTCCAGACTCCAAATAACAGTCCCTAT
Tspan3	NM_019793.3_1752	chr9:55983691-56008877	pass	5	29.669	38.665	21.083	258	107	151	0.452632	GoldenGate	GGAAGGTGAATTGAGCAGGCCTGCGGCAGTTGGCTCCTGAGTTCATCTAGTCAAAGCACA[T/C]GTACACTGGTGTTGGACACAGCTTGGCATCTCATGTACCCACCTCTGGCTTTCTCATCCT
Ppp2R3A	NM_172144.2_3607	chr9:101007320-101101403	pass	5	35.584	42.46	28.752	338	190	148	0.352113	GoldenGate	GCAGCCAAATCCTACAGTGCTTATTGTTATCCTACATGCTGGGGGGAAAATACTAAAAAT[A/T]AGATGGACAGCTCTAAAATCACTGCAACTTTTTATTATCCATGTCTGTCAAGGTCATCAA
Ak129341	NM_001045524.1_437	chr9:8076633-8134294	pass	5	4.366	7.974	0	233	112	121	0.372792	GoldenGate	TACTCTTGGTGTGCAGTCCTTCCGTAGTTGCTCTGGACAAAAAAGGAGGAAACCCCTCCG[A/G]AAGTCACACTGTGAGGACAAGTGATCCCGCTGATGGAGCTCTCCAGAGGGAGAGGCCGTC
Cwf19L2	NM_027545.2_953	chr9:3404085-3479236	pass	5	4.402	7.974	0.227	20	20	0	0.0192982	GoldenGate	TTTGCTCAGTGGTGGAAACCATTTGATGTCACCAAAAGTAAAAGCTGTTAAGTGTACCTT[A/G]CATGTGTTGTTTCCTCTGCTGAACTCATTCAGTTTATATCTATTATATTTACCAGCAACT
4922501C03Rik	NM_199316.2_765	chr9:87086798-87150367	pass	5	40.861	48.363	33.186	300	128	172	0.411661	GoldenGate	GGGGTTGGACACATTAGAAGAACAAGAAGAGAAAGAGCAGTTCTTTGCCAGACTTGAAAA[A/G]GGCTTGACGTCTTCTATTGATTATTCCAAATTAAATCAAGAACTAGATTCTGATGACTCC
Irak1Bp1	NM_001168240.1_496	chr9:82723413-82741295	pass	5	42.124	48.422	35.904	184	99	85	0.489437	GoldenGate	CATCAGATATCCAGACTGCCGGGTTCATTAACTGTACAGCAAAAAATCAAAAGTGCAACA[A/C]TGCATGCAGCTTCAAAAGTGTTTATTACTTTTGAGGTAAAAGGGAAAGAGAAGAAGAAAA
5830418K08Rik	NM_176976.4_4916	chr9:15121358-15162232	pass	5	5.142	8.13	0.454	75	32	43	0.212281	GoldenGate	GACTCTTCAGAAGCAGCTGCATCTACAAAGAGAAGCTCTGCACTCTAGACAAAAAGCCCA[A/C]GAGGAGTTACTTATGCAGAGACAGACAGCCTTGAAACAGCAAATGGAAAAACACAAAGAG
FI598524	FI598524.1_557_CT	chr9:74202085-74202653	pass	5	52.169	55.63	44.596	32	0	32	0.0273438	SNPStream	ATTTTCCTCCCTCTAAGTGGGGTCAGCTATGCTNNNNNNNNNNNNNNNTGGAGAACAGCAGCACTAGGCNNNNNNNNNNNNNNNTCTATTTTTGAGCTATCGATATCACCTAGAAATAGTGAGCTATTTTCTAGGGTAGTAGGTATAACCNNNNTAACCTATGAAAGTCAGAATGTCTGAGCCTCGCAAGAACTTCAGTTTAAAAACCTTCCTTGGGTCTGTATATTCCTGACCTTTTCAGATTGAATCTCCTAG
Rab8B	NM_173413.3_1455	chr9:66691471-66767512	pass	5	55.233	62.838	47.58	325	146	179	0.325704	GoldenGate	CTTCTTGTCATTATTTACTAATCTAAAACCAATAATCTATGTAAGAACTCTTGTGTCTGT[T/C]TGTGAACTTCATGCATTGGGATTTCACATAGGGAGAGAAATGGTCATTAGGGCTTTGTTT
Spesp1	NM_025721.2_923	chr9:62118536-62129986	pass	5	55.753	62.838	48.407	223	98	125	0.222615	GoldenGate	CCACTCCCTGAGTCCGAGATATGAGGACATTTTGAGAAAAATTTCCAATATTAATGCAGA[A/C]ATTCAGCGGGGGCCTCTTGGTGACGGCAACAACCCCGCGTACAAAGAGTACATCAAGGCC
Clasp2	NM_029633.2_4305	chr9:113721704-113828815	pass	5	58.156	64.846	51.083	69	26	43	0.169611	GoldenGate	GCTTTTTGTTTTGTTCCGTTTTGTATTTTCTGTAACAGAGGGTGTCCTCAGTCTGCATGT[A/G]ACTTTATGATAGTTATTCCAAATTCCGGAAGAGCAGTATTAACATCGGTTGATCAGTACA
D9Ertd402E	NM_001013405.2_1730	chr9:122714665-122745450	pass	5	61.033	64.846	56.558	106	50	56	0.1	GoldenGate	TCTTCGTAATTATATCCCACAGACGCAAACACTTGGTAGCCGGTAATGGACAGTTGTGTT[C/G]AGACAGATGATTGATGGGTAGCAAAAATTAAATAACCACATTTTGTTTGAGAAAGATTTT
FI596843	FI596843.1_333_AG	n.a.	pass	6	0	0	0	209	103	106	0.23431	SNPStream	AGCCTGTGAGAAGCCGCCAACAGAACCTTACTAGNNNNNNNNAACCATGTGGGGATGCATAGATTAATAGAAGTAGATAAATAAAAATGGGTTAATTTAAGATGTAAGAGCTAGCTAGGAATAAGCTAGAGCCATCTGCCAAGCAGTGTTGCAATTAAGGAAGTTTCAGTGTGATTATTTTGGGTCTGGGCGATCGAGAAATAAAAGAGCAGCCTCTAACTACAAGGCAGGAATCACAAGGAGAAGGGCCTGGAC
Tsn	NM_011650.3_962	chr1:120195095-120207709	pass	6	14.92	11.556	18.643	309	140	169	0.369485	GoldenGate	GCTTTATTTTCGTAACCAGCTGTGTGGTGTGCGTATCAGAATTGAGATACTTTTTGGATA[T/C]ATAAAAGCCCTTTCCACGGATAGGATTTTTGTTGAAGTTTCAGTGAACTTGCTGTGTACT
FI597050	FI597050.1_275_AG	n.a.	pass	6	16.62	12.421	19.278	126	53	73	0.126335	SNPStream	TNATTCTGGAAACCTTTATGGCTGCATGACCCATTTGCTTTTTGATTTTTGATNNNNNNNTTATGAATTCTGTCAGTATTCACGGGGCATNNNNNNTGTTCCAATAAGTGTCCTGAGGCAGCATGATACAAAGGAGTTAACTAGTCAACAAATGGATGAGTGAAACTACAATAACATTTTATTTATATTTTAATAAATAAATCTTGCCTAAATATCAGAAGGACAAGCTAAGCCACTAGAGGTCAGGCAGTGGTG
R3Hdm1	NM_181750.2_1539	chr1:129999883-130134312	pass	6	17.83	12.421	22.466	241	125	116	0.480565	GoldenGate	ACGACCCTGGAGCAGCACAGATTCAGACAGCTCCTTCCGGAACCTGAAACCTGCTGTAAC[C/G]AAAGCCAGCAGCTTTAGTGGAATCTCGGTCCTGACAAGAGGTGATAGTTCTGGAAGCAGC
Pign	NM_013784.2_498	chr1:107417717-107560253	pass	6	19.024	12.421	24.225	55	23	32	0.0508772	GoldenGate	TCCTCAGTTTACACCATTGCCTCCCCCAGCAAAAAGATTAGTGTTATTTGTTGCCGATGG[T/C]CTGAGAGCAGATGCTCTTTATGAATTAGATGAAGATGGTAACTCTAGAGCACCGTTTATT
Elk4	NM_007923.2_1310	chr1:133904182-133922261	pass	6	20.632	15.997	25.774	137	72	65	0.127208	GoldenGate	TTTTCTCCAGACCTGCAGAAGACATAACCCGTGCAGTTGGGAACTAAGAGACCAAGGAAC[T/G]AAGAAACAGAGATGTCCAGCAGGATGGTTTGAAATGAGGGATAGTTCTGCAGTGCTCTTA
Tmem9	NM_001160146.1_1059	chr1:137914733-137931607	pass	6	22.81	16.348	27.969	194	99	95	0.221831	GoldenGate	ACCCAGGGTGCTGTGGTCCTCATTCCCACTTCCTCCGGTGCCAGTACTTTAGCTCCTACT[T/G]GGCCTGGACCCAGCCTCAGGAACTGTTCTGGTGCCACCGAGAACCCACCTGGAAGCCTCT
B3Galt2	NM_020025.4_314	chr1:145487827-145497067	pass	6	22.81	16.348	27.969	302	128	174	0.377193	GoldenGate	ACCGCATTGTCCAGCCGGAGAATACAGCAGATGTAAAGAGCGTCAATGCATCAACTGTCG[A/G]AAAGAGTCAACAGTGTACCAAATAGAACGGACAACTACAGCCCTTTTGTTTAAAGAAAGA
Prg4	NM_001110146.1_778	chr1:152296542-152313295	pass	6	24.043	17.718	29.121	174	74	100	0.197183	GoldenGate	AGGAAAACCTACAACTCAAGATACCACATCACCCCAAATTACCACTCTGAAAACAACAAC[A/T]CTCACACCCAAAGTATCTGCTCCAGCTGAAGAGACTCCGGACAAACCTGAAGAAACAACC
Pdhb	NM_024221.3_1063	chr14:8998505-9005506	pass	6	32.987	30.6	35.17	186	83	103	0.207746	GoldenGate	TGATGTCCCTATGCCTTATGCGAAGATCCTAGAAGACAACTCCATACCTCAGGTCAAAGA[T/C]ATCATATTTGCAGTAAAGAAGACGCTGAATGTCTAATTTGGACTTTGAAATCAAGTCATT
Nr1D2	NM_011584.4_3574	chr14:19036570-19071620	pass	6	36.908	38.671	37.479	134	40	94	0.132042	GoldenGate	AGAACTGTTAGTATTGCTTGTAATGCTTTAGTTAGGGTTCGTATATACATGTGCACACCT[A/G]AATATAAGCATGTAGATTTGCATTTTGTCTCGTAAACTTTTATTTCAATAAATTCTTCCT
Gcap14	NM_028407.3_3904	chr14:37688122-37748754	pass	6	50.582	52.801	50.932	125	102	23	0.160377	GoldenGate	AAGGATTGCTGCAGAAGGTAGCTGTGGGGCTACAGAAACCTGGGTACCCCTGCTGCTGAC[A/C]ATTTCTCAAGCAGTTGATAAATTTACCTTACGTTTGTCCAAGGCATACCATCTTTAGGCT
Ddr2	NM_022563.2_2953	chr1:171902438-172019075	pass	6	57.978	59.229	57.246	233	114	119	0.43838	GoldenGate	CTTCCTACGGAAAAGTTGAAACTCTAGTTTAAAGGGTCATGACTTTGGGTTTTCTGCTGG[T/C]CATTTTTAAGCTGCCCTGCTTAAGGGCTACATGATAATAACTGTCTGTGGCTTATGAAGT
FI596809	FI596809.1_191_CT	chr7:122243072-122243127	pass	6	64.136	71.634	57.246	18	18	0	0.0142349	SNPStream	TACCGGCCTTAGGGCACAGCTTCTGTGTGTGGACATGATNNNTNNNAAGGAAGAGGAGGGTCTCTCTTGCCCCTATTTGGCAGGTCGGAGTAGAAGCAAACCTTATGGTTGTTCATATCTCCTTGGGCAGAATGGCAGCTGAACCCACAACAGCTTCCATCTTGTTCTGTATTTGTGAATCTGTATTTCC[C/T]GTTGAATCCCCAGAATAAAGACTTTTGTAAATTCTCGCACTAATCTCCGTAAAACATTNT
Selk	NM_019979.2_533	chr14:30781566-30788260	pass	6	64.136	71.634	57.246	294	165	129	0.320285	GoldenGate	TCCTCACAGATGAATGAGGTCATGCTGGGAATTCCCTCTGCAGGATCTGGCCTGACTGAT[A/G]TGCAGTTCTATAAATGTACATGTTTGTCTCCTTATCTTTTTGTATAGTTTACTAAAGTGT
FI596830	FI596830.1_270_AG	n.a.	pass	6	65.859	72.486	60.579	201	80	121	0.466527	SNPStream	TTTATGNNCNNGGTAGATACCTCAAGTGTTCTCAAGACCAAGAGATATCTAGGCTNNNNNNNNNNATAATGCCTGCATGTGGTCTCAGCTACGGANTCNGNNNNTTCCAGGATGTACCTCCCTGAGACCCTGGGACTTGCTGTCTCTGACACTTGCCAGAGTTGGGCCTTGTACCCTGCTGTGGTCCTGTTTGAAACTGCCCTGTTGGGATGGTAGTGACCCTGTTATGCCCTCTATTAAAATGGTGTCACTTTA
FI596824	FI596824.1_277_TC	n.a.	pass	6	80.462	79.405	82.97	264	163	101	0.443609	SNPStream	AGACTCTGGATCGTTTACTTCGGGATTATTTCTTTGTTGTTGTNNNNNNNNNNGGAGGGCGGTGGGCATTGGGGGCAGAAAGAAGGANNNNNNGAGATTCACCATGGTTGCTGGAAGTCTTGAGAGCTTCTTTATTCGGATGAAAATGTTGCTACCCAAGAGGAGCAGAGGTCATCTCAAGCTGGTCAGCTTGACTGGAGCCGTTTCTTTGCAGCAGGGGAGCATCCTTGGAGTATTTTTAGAATGAATGAAAAG
FI598298	FI598298.1_224_TG	chr1:186406304-186407094	pass	6	80.512	79.405	82.982	153	72	81	0.187279	SNPStream	TATTTCANNNNTGGCAGGAGCTAACAGATCTGCTCTCCTTTTTTTATTTGTATNNNNNNNNNNNTGTATCTGTAGTAATTTCTTCCCTTGNNNNNTNTCTTGTCTTAAGTAAGAGCCATAAATGCTTCAACAAACAGAGAGGGGACTGGACACTCAGTTGGTGTTTCTGACATCCTTTCATGAAGGCCTGCTTAATGCAAAAAAGGAATAATATTGTTTCCAC[T/G]GGAAGGTCTGATTGGTTTTCTAAGAAG
Nvl	NM_026171.1_476	chr1:183023554-183074288	pass	6	83.863	79.971	90.006	234	146	88	0.371025	GoldenGate	CAAATCACATGAACAACTCCCTGCTGTCTTTGTATCGGAAAGGAAACTCTGACTCTGTTT[T/C]AAACACTCCGAAGTTGGACCAAGGAGAAGCCACCACTTCAACACCATTGCTGACTTCTAA
Disp1	NM_026866.2_345	chr1_random:48174-185338	pass	6	83.863	79.971	90.006	95	42	53	0.0753676	GoldenGate	TGCTGCTTCCACTGTACCTGGAGGCTGGCTCCAGCTGCTCACTCAGTGGCTACAGAAGAC[A/G]AGTGACTGACGGTCTGCAGAGAGGAGCTGTGCTCTGGGGTTGGCATTAAGGTGAATCATG
Cep170	NM_001099637.2_4786	chr1:178663784-178737255	pass	6	84.887	80.678	91.404	265	151	114	0.325704	GoldenGate	AGCACTTTGCGGCCCAGACACTAGGGCTCTGCACCCTGCAGCAGCTGCAGCCTCAACTGA[A/G]TTTGAGAACGCTGAATCTGAGGCTGATTTCAGTATCCATTTCAATAGGTTCAACCCTGAT
Rab3Gap2	NM_001163754.1_2958	chr1:187028047-187110625	pass	6	88.394	85.698	91.404	198	150	48	0.176786	GoldenGate	AGCCCTCTCACCTCACAGGGATGGGTTTACGAGGCAGCTAGATTCTGCTTAGATTAGCCA[T/C]CCTTGAACGATCAATCCAGTATTGGATTGCTCACAAAATGCTCTATAATTTGTCTACTGT
Cenpf	NM_001081363.2_1738	chr1:191464493-191511965	pass	6	93.517	91.483	111.142	63	42	21	0.0526316	GoldenGate	AAGAATACCTCTCAGGAAATTTTGTTAATAGATCTCCAGGAAAAACTAAACCAACAAGAA[A/C]ACTCGCTAACTTTAGAGAAACTAAAGCTTACCTTAGCTGATCTGGAAGCCCAACGAGACT
Hsd11B1	NM_008288.2_721	chr1:195047835-195090239	pass	6	93.517	91.483	96.166	182	93	89	0.160211	GoldenGate	CCAGCCTTTGGTTGCTCCCTACTCGGCAACCAAGTTTGCTCTGGATGGGTTTTTTTCTAC[T/C]GTCAGACAAGAACACTCACTAGCCAAGGTCAACGTGTCCATCACTCTCTGTATCCTTGGC
FI597307	FI597307.1_385_AG	chr1:156645176-156645247	pass	6.2	0	0	0	100	43	57	0.0131579	SNPStream	CTATGGCTTCCCCTTGTCTTCTCTCTGTGTAGACAGAGGGTTNNNNNNNNGACGTAGGCTGACTTGCAGACTGCTTGAGNNNNNNGCTTGTTTGTGTTTTACTATTTCTAGGAGTCATGACTTAAAGGAAGGCAGTATTCCATATAATTTTCAACCATNTCAATTTTATAGCCCCATGTAAGGACTTAGTGTTGCTCTTTAAATCAGTTTATTGTGCACGTTCGCATGTCCTGTGATTTTACGTCTTTCTTCCTG
FI598109	FI598109.1_309_CT	chr6:32767270-32767869	pass	6.2	9.642	9.642	0	141	141	0	0.159449	SNPStream	TCGCTGACTAGCNNNNNAACGCCAACCAGGACTCTCCTTTCCCTCCATGCCCTGANNNTNNNTTTATTTCCCACGTAGCTCATATAGCCCTTGCCTCCTCACAAGTTTCTATTGTGGTAAAGGGAGAAAAAAAAAAAAACCCAAAACACGAGCTTCCACTAAGTCCCTACTTACCTATTCTGGCCTCATAGTGAAAGCACAGGTGGTGACATTTACAAGGTTGTTTTCAGACCCAATCCAATATGAAGCAGTCTA
Rrn3	NM_001039521.1_2392	chr16:13780792-13814934	pass	7	0	0	0	133	63	70	0.18838	GoldenGate	GGTCTTGTTTTGGTGAGAAATCTTCAGGATCAGCCCTGCCTGTAAATACCCTAGACACTG[T/C]CTGCAGTGGTGTAATGGTTTCCTTCTGACTAGAAGAGTATTTGTGGTTGGGTATAGAGGG
Abat	NM_001170978.1_2220	chr16:8513522-8621660	pass	7	0	0	0	266	111	155	0.291228	GoldenGate	TGTTTGAGGGAGAGGAGGGGGTTCTGGTATCCTAGACACCAAGATACACTCAGCCCTGTG[T/C]TCTTGGTGATGTCCCTGGCCTGCGAATTCTGTCCCTGACTGACCTGTGCTCCTGGAGGAT
Gm5431	NM_001024230.2_1076	chr11:48700924-48715654	pass	7	12.077	12.277	10.663	346	199	147	0.438163	GoldenGate	GATAGATCAGGATATAAGTAATGAACAAAGGAGTAAATCTAAGACTTTCAATAGAGACGG[T/C]GTCTTAAAGAAAATCCGAGGTGACTGTTCAAGGCATCTCCAGGAGACTCTCTCCAGTGAG
FI597451	FI597451.1_429_AG	chr16:12303811-12304117	pass	7	13.99	13.697	10.663	201	113	88	0.258929	SNPStream	GCACCTCNNNNNNAGCAGGTTGCTGCTGCAAATGCAAAATAGTCAAAAGNNNNNNNNNTNAAGATGCTTCACTCTTGGCCTGAAGTCNAAGGCNGNCTCTGGAGACTCTCGGTAGGTGGCTGTGGGGGAACAGAGAGAAAAAAGAACAGCCACAGAACTTTGCACAGCTCCAACAGGGAAAAACCAGAAACAGTCACACAAGGAACAAGACCTTAATGAGAATAAGGAACTGTGGGAACAGCGAGGGATTACTAC
Acsl6	NM_144823.4_935	chr11:54117706-54175041	pass	7	15.306	13.697	16.772	148	63	85	0.15493	GoldenGate	TTGTGACATGTTCTCAGTTCAAAATGGTTTGCTGACACCAACACTAAAGGCTAAGAGACC[T/C]GAGCTGAGAGAGTACTTCAAAAAACAAATCGAAGAGCTTTACTCAGCCTCCATGTGAAGC
Ncor1	NM_011308.2_3318	chr11:62130192-62270834	pass	7	16.75	16.315	18.46	242	84	158	0.449123	GoldenGate	CGATCCTGCCAGTAATCTTGGTCTAGAAGACATCATCAGAAAGGCTCTCATGGGAAGTTT[T/C]GATGATAAAGTAGAAGACCATGGTGTGGTCATGCCCCAGCCTGTGGGAGTTGTGTCTGGT
Myh10	NM_175260.2_3998	chr11:68505417-68630126	pass	7	20.469	16.333	24.371	258	129	129	0.257951	GoldenGate	AAAGAAGTTGCTGAAGGATGTGGAGGCACTGAGCCAGAGGCTTGAGGAGAAGGTGCTAGC[A/G]TACGACAAGCTGGAGAAGACTAAGAACCGGCTGCAGCAGGAACTCGACGACCTGACGGTG
FI597315	FI597315.1_262_AG	chr11:78864875-78865001	pass	7	24.76	19.703	29.368	259	141	118	0.280075	SNPStream	TGCGAATCTTAGACTCAAGTGTCAAACTGACCTGCTNNNNNNNNNNNNNNACAGCACCTGAGGCAGGTACATGTANNNNNNNNNNNNTTTCTCCGCTTCCAGGACTCTGGCAAGACTCGCAACAGTGTTTACAACAATCCCCACCACAGTGAGAAAGAAACACACAAAACCAAGAAATATCACCACCGCTGGTCAGACAAACTCCCGGCTGTCAGAAATCCTTCCAGCCCATCACAGGAAAACCCACAGGAAACC
FI596872	FI596872.1_227_CG	chr11:82372394-82372600	pass	7	29.772	22.45	35.973	277	107	170	0.314488	SNPStream	GTCTCAAAAAAAGAAAAAAAAAAGAGNNNNNNNNNNNNCTGTCATCTCAATTCTACATTCTATAGNNNNNTTNNNNNNGAACAGAGTTGTTCTTGGATGAGGAAAANTTCAGAGACCAACTCTGTCATGTTCCGTCTGAAGGAGGAACTGGGTCAGAGGGCCACTAGGCATAGCATGAATAAAGAAAGAGCAACAGAGTAGCCACTATTTGTGTCTGGGAAAATAT[C/G]TATTCTCCTGGGTTCTAAAGAGCC
FI597713	FI597713.1_279_AC	chr11:64766463-64766771	pass	7	32.972	26.841	39.162	85	20	65	0.0755396	SNPStream	ANNCNNNNNCCTTTNNNNNNNACCCAGGTATTCTGCCTCCTGGTGGTTTGNNNNNNNNNNNNNGNCCAATACCAGCATCCTCTAAGGAGGNNNNNNNNTCTGTTCCTGTATCTCCACCCTGGATAGGACAGAGGGACATCATAGAGAGCCGGCGAGGTTCTCTCAGAACCTCANNAGAGGAAAGAGGCCAGGTGGCTTCTGTTTGTTTTTGCGATANAAGGATGCTNCTGCACGCCGGGCGGATGGTCTATNCCC
Myst2	NM_177619.2_2329	chr11:95133167-95171560	pass	7	33.857	26.841	42.978	55	23	32	0.0492958	GoldenGate	TTTGTCAGATGACTTGCCTTTGGTCAGGATCAAACTGGCCCGAGCTAGGTATTCCTAAAA[T/C]GTTTCCCAGGGGATCACAGCAGCTGGTCCATCTGAATGAGACAGGGTGAAGAGGAAGAGG
Psmd12	NM_025894.2_1019	chr11:107340842-107359350	pass	7	42.129	32.394	55.749	89	57	32	0.0774648	GoldenGate	CTGGTCCACGCTAGTCGAGGACTATGGGGTGGAGCTACGGAAGGGTTCCCCTGAGACCCC[A/G]GCAACTGATGTTTTCAGCTCTACAGAAGAAGGTGAAAAAAGGTGGAAAGACTTGAAGAAC
Odz2	NM_011856.3_2364	chr11:35820171-36757745	pass	7	5.451	5.131	5.337	361	164	197	0.329225	GoldenGate	CTTTGGAGATTCCATTGTGGACAGTAATCCGCAGTTACAGGGTGTAGTCTGTTTAGATTC[T/C]GTAGTTCGTGGGTATCAGTTGCGGTAGAGGTGCAACATTTGTGACTCCGTTGCTAACGGT
FI597123	FI597123.1_402_AG	chr11:95234323-95234504	pass	7.1	0	4.788	0	67	39	28	0.0773381	SNPStream	TGGTAACCCAACTTCACCTCAAGTGTCNNNNNGGCAGCTCCAAAGAAAAGGTNNNNNTTCCAGGCCTCATCCCTGCTCCATTCAGAGGGAAGNNGTTTCTGCTCTCCTTGATGTTCGGAGCACTGAGAAAACGGAAAGTGACCGGATCGCAAGGCCAAGGCCAAGTGGAAACGTAAAATGCTCTCAAAGCCTTGAATGGCAGAGTAAACAAATTCTGCACAGGAAGGGTGGGGAGTCATGGTCTTCATGGTCTGC
FI597744	FI597744.1_281_CT	chr11:118414674-118415020*	pass	7.1	0	0	0	210	97	113	0.184588	SNPStream	ANNNNNNNCGCTTNNNNNNNAGGGGTTGAGGTNNNGGTGGAAGAGGACTAAGNNNNNTNNNNNNNNNNNNGACAAAGTTTCAACGCAATGNNNNNNNNNNNNNGCCTGTAGCGTCGCAGAGGGTCCCATGTCCTCAGCTCTGCCCTCTCCTGGGCACCTGGACATTTGTATCCGGCTCTTGTCTTTCCCATCCCTAAGCTGGTTCCTCAGACCCTGAACTCCGTGTCCTAGAGAGTCAGAGAGTAGTGCGATATG
Dus1L	NM_026824.4_410	chr11:120650516-120657709	pass	7.1	7.605	9.576	6.488	82	22	60	0.0894737	GoldenGate	TGGCCTGAGAGCCAGCAAGGGCCCTCTCTACTCCAGGACAGCCACTGAAGCCTAGACACT[T/C]TTAAGGAAATGCCTTTACTCAGGGAATCTCCTACTTGACACAGAAGGACAGTTGGTGTCT
FI596840	FI596840.1_466_AG	n.a.	pass	8	0	0	0	280	147	133	0.3875	SNPStream	GAANNAGTGCCAGCAGCTTGGCCTCTGTCCTGTGTGATACTCCCCTGCCCNNNNNNNNNTTCAGAAGGGAGAGTAGGGTATGTGCCTTGGTCACCTGGTACTGCCAGCCTACCATGGTGCCGGCACCATGTAGGTTCTCAGTGAAGGAGATGGGTGGAACTCAGTGTGGCTGCTGGCCTTTGACCCTGGCCCGGCAGTAGAATTCTCTGGAGAGTTAAAAGCATTTCACCTCTGGGCCCTCAGCCACAGAGATTC
Copb1	NM_033370.3_1686	chr7:121359073-121398194	pass	8	1.556	0	3.618	276	119	157	0.399293	GoldenGate	AATAAAGAAAGAAGCTGGTGAGTTAAAGCCTGAAGAGGAAATTACTGTTGGGCCAGTTCA[A/G]AAATTGGTTACAGAGATGGGCACCTATGCAACTCAGAGTGCCCTCAGCAGCTCTAGACCT
FI597171	FI597171.1_273_AG	chr7:144902947-144903053*	pass	8	27.054	31.283	22.944	140	76	64	0.141577	SNPStream	TCTTAAGCAAGGTGGAGGAAGGGCTTGTCCACATTCCCATGGGNNNNNNNNNGGAGAAGATTTGGGCATGTCAGCAGGTTANNNNNNTGCGNTAGCATCAAGTCATCTACAGAATAGCCTTCCCACCTGGGCTCTGCCGGGACTCTTACTTAGCACACGTCCCAGCATGCACTGTTTCTGTTGATGATGATGCATGTTGGTCTTTAGGGCCCCAAAGCTTTGGAAACTCCTTCTAGGTGCTCTAAGCACAGCAAG
FI599006	FI599006.1_409_AG	chr7:150131705-150131999	pass	8	29.16	35.378	22.98	284	137	147	0.310036	SNPStream	CNTNTTCTGGTTGTCCTGCTTATACTTCCTGCCTGGTTACTGGCCAATCAGCATNTTATTAAATTAATACAATTGACAAATCTATCTATCTCTNNNNTGCTCACTCTTTGTTTTTTTGGGTTTTTTGTTTGGTTTGTTTTTTTGTTTTTCGAAACAGAGTTTCTCTATAGCTTTGGAGCCTGTCCTGAAACTAGCTCTTGTAGACCAGGCTGGCTTCAAACTCACATAGATCCACTTGCCTCTGCCTCCCAAGTG
Olfml1	NM_172907.3_628	chr7:114710947-114734879	pass	8	3.598	2.145	4.767	256	185	71	0.210526	GoldenGate	ATTATGGACCCAGATGGCTCTTGGATGAAAGATGCTGGTGGTAACTCTGCAAAGGTGTAT[A/T]TATTAATTGGATCCAGAAACAACACAGTTTGGGAATTTGCAAACTTGCGGGCATTCATGG
FI598507	FI598507.1_358_CG	chr19:3346293-3346439	pass	8	31.016	35.378	25.829	178	63	115	0.161348	SNPStream	TAGNNNNNGCTGGCTTTGAACTTGAAACAATACACCTGACTCACCTTTGAGGTNNNNNNNNNNATTGGCAGGGCGACCAGTCACAGAATCTGTTTGCCTGGATTGATGCCTGTGATGTGGGTTTCAGGTCTCGTGATAGCTGCGGATATGGGAAGCTTGACCTGGTGCTGGCTCTGTCGTCAGTAGGGTGCCTGGCTAGCATGCCCTGCCTTCTTCCCTGGCAGTGGATAAAGCAGGCATGTTACAGGTATCTGT
FI596618	FI596618.1_203_AG	chr19:10967982-10968063	pass	8	32.545	37.163	29.251	107	73	34	0.0904255	SNPStream	GAGCTAGTTCCAGGACAGGCACCAAAGCTACACAGAAANNCNNNNNNGAAAAACCAATAATAATAATAATAACAATAATAATNNNNNNCAGAACACATTCTAGCTCATGGAATGAAGTGTTCCCCAAGTCTAGAATCACAAAATAAAGCCAATGTAAATCTTTAAATGATCTAATTGGTCTAAGGCAGAAACAAGATAAAAA[A/G]AAAATGCTTATGTAGATTGCAGTCTGTGGGGTGGTGGGCACATAAACA
Cpt1A	NM_013495.2_1353	chr19:3323301-3385733	pass	8	33.957	38.696	29.251	222	63	159	0.255282	GoldenGate	CCTAGACATCAATGCGATCACCTTCTAATCCCACCCAGTCAGAGAGGAGACTTGCTCTCA[C/G]TTCCATAGAAGATGAGATCGTTTTGGCAACAGACTCAGGGGTCTCAAGCGATGGGTGCTT
Vps13A	NM_173028.3_8464	chr19:16691164-16855417	pass	8	37.949	46.072	32.653	249	111	138	0.285211	GoldenGate	GTAGGAGACAGATTGCTCAGTCTTCATGTCATACAAAATGTGGTTTCCCAGTTAACACTG[T/C]AAACTTCTCTCATGCTTACTTTGTTTCCCGAAGTGACGGGAAATGATCAGATTAAGCACT
Gda	NM_010266.2_2095	chr19:21465797-21547151	pass	8	42.741	46.236	39.435	186	90	96	0.454225	GoldenGate	ACATGGCATAAATAGTTGTGTTTTTGTGTCCTTCAAAGTCACCTTGATTTCTGGCTGTGC[A/G]GTGTTACAGTTGCTTCTATTTTATTAGATGAGAAACAAGCCCCACGTGCTGCTGCTGTCT
FI597385	FI597385.1_356_GA	chr19:34723304-34723380	pass	8	46.868	46.755	43.943	80	18	62	0.0620567	SNPStream	TGCTGGTNNNNTATTAGTAANTGTAGAGTTAGATATCTTATACAGACCAGGACCANNNNNNNAGGGATGAAACCACTCACATCAAGACAAANNNNNNNAANNTGCCCATGTCATCCTGATGGAGACAGTTCTTTCCAGATGACTCCAACAAGTATCAAGCTGAGAAATAAAAGATATCCAAGATACTATGCAAATAGACAATCGCATCTTTTAGAATGTCATCAACAAAATATAACAAATTTGTTATTGCATTTG
Ak3	NM_021299.1_1304	chr19:29095322-29122392	pass	8	49.745	56.897	43.943	170	109	61	0.220641	GoldenGate	GGAACATGTGACTTTGATATGGCTTGTTTTCTTTTCCAAACTTACATGTACCGAGGGATA[A/T]GTGTTGACGAAGTTCTCGAAGGAGCACTGGCAAGCAACAATCTCACACGTCACTCAGGAC
Slk	NM_001164639.1_373	chr19:47654509-47719736	pass	8	60.596	62.986	50.952	20	20	0	0.0211268	GoldenGate	CCCAAGTCAGCAGGGAAGCCCACCGAGGGCCCTGAGGCTGATGGTGCTAAGGAAGAGCCT[T/C]CTGTTCAAGAAAGAGTTGAGGAGAAGGAGCTAGGTCAACAGTCTGAAGTGTCAGACACCA
Exosc1	NM_001164561.1_651	chr19:41997470-42007804	pass	8	62.818	69.199	57.961	192	116	76	0.40669	GoldenGate	CTTACAAACATAAACACACTTCCCCTCAAAGACGGAGCCACCTTTTTCCAAGAGTACCAG[T/C]ATGAAAAGAACATCAAGATGCCACAGTCTTTATTAAGTAGTCTACAGTTACCTAGCAACC
Pcgf5	NM_029508.3_2014	chr19:36453557-36530694	pass	8	67.877	69.199	64.611	20	20	0	0.0192982	GoldenGate	AGTTACTGTAGTAAACAGGAGAAGTGGAATTGTTGTTTTAACTGTGAGTTCATTAAAGGT[A/G]GGTGTACCAGAAGTGAGAACCATGATGGTGTACTTGATGTTGGCAATTTGCTTCCATTTT
FI596936	FI596936.1_203_AG	n.a.	pass	8	67.877	69.199	64.611	50	19	31	0.0477032	SNPStream	GTCCTTGAGGCTTGGGCTTCTCCTGGGCATTCCTGCACCAGATCNNNNNNNAACCTAGCATGAACAGGATCTGACATCACTGACACCAGAAAGCCCTCTAGATTGTTCTCTGTGTGCTTTTCTCTTATGGTGCTTCTCAGAACTCACTATGACAAAACCTGAGCCTGTGGTGCTGGAGTTGTGAGTGGGAAGCCAGGCTCAC[A/G]TGACTAGAGGCACTGGCCAAAGTGTCTGNNCTGGGAGGAGGTNGCAGC
Pdzd9	NM_001040137.2_1043	chr7:127802868-127813764	pass	8	7.934	7.446	8.354	370	166	204	0.378521	GoldenGate	ACTTCTTCCCTGTGGTCTAGCAGGCTCCACAGATATGTTCCCAGACTCACACCATCATTT[A/C]CTCAGCTTTTTAACATCAAGTACAAACCCAATCACCAGAACGCTGACTATTTATCTTTTT
FI596728	FI596728.1_240_TC	chr19:48910952-48910987	pass	8	71.372	77.319	64.611	32	0	32	0.0270758	SNPStream	GGCTTATTGTGTTTACTTAAATTATTTAATGTATTCATGNNNNNNNNNNNNNNAGCACATATTAGAAATTATTATTATTTTGGGTTATTTATGTTTTGATAACTGAATAAAGGCACCTCAAGAAATAGCTTCAAGAACAGAGGGAGAATTGTAGATGATGGGTAGATTCATGCGTAAATTAACCAAATATTATGAATGTCATCTATATTCTCTGTATTGGCATTTCAATTGTATTTTAA[T/C]TTAAAAAAAGC
FI596807	FI596807.1_381_AG	chr19:53200280-53200390	pass	8	71.372	77.319	64.611	127	73	54	0.10461	SNPStream	TNNNNGGCNGAGNNNACNTTGAACTTCTGACCCTCCTGTCACCTTCTAAGCTTGAGGNNNNNNNNNNNNCCATATCTAATCTAGTTTTATGACGTGCTGGGAANNNNNCCCAGGCCTGGCTGTGTGCTGGGCAAGTGCTCTTCCAACTGAGCTACATCCTTAGCACCTCGTTTACAATCTCCTTTGACAGGTGACCTATGAACCACTTTCCCACGGAAAAAACTCACTTATCTCAGCCTGTCCCTCTGACTGAGC
FI598289	FI598289.1_481_CT	chr19:49303120-49303333	pass	8	71.372	77.319	64.611	307	182	125	0.337121	SNPStream	ANNNNNACTGTAGCAAGCCCTGAAGAGGAAATGTTGTGAAGTGGCGGGTGCAGTGANNNNNNGGTGACGATATGATAAAGGAGTGGCATTAGGAAAAACAGGTATGGAGCCAGCTAGGAGATGAACAATGATGAACCACAGGACCCATTTCTGTTTCTGGGCATCTCTACAGCACAGGTGAAGTTTAGCTTTGAAGAACTTTCTCCAAGGAATGCCCAAGGCTTGTGCACAATCTCCTTATTTTCCTTCCTGAAT
Shoc2	NM_001168505.1_831	chr19:54018796-54107768	pass	8	73.813	77.33	68.537	287	91	196	0.360424	GoldenGate	ACTGGCTCTCAGTGAGAATTCACTCACTAGTTTGCCTGACTCTCTTGATAACTTGAAGAA[A/G]CTGCGGATGCTTGATTTACGGCATAATAAACTGAGAGAAATTCCTTCAGTGGTATATAGG
Hirip3	NM_172746.3_1329	chr7:134005486-134008636	pass	8	8.834	9.5	8.354	108	42	66	0.0971731	GoldenGate	AGCAGCTGAACTCCATGCTCCAGCAGGGACCCTGTCTTGCTATACAAAGAGCCTGTGGCA[T/C]CGAAGCAGTCTCTTAAAAAGATACTATAGCCCCAAGGAACTAAGTTGTTGGCACAGTATT
Slc31A1	NM_175090.4_1051	chr4:62021735-62052803	pass	10	0	0	0	203	83	120	0.191489	GoldenGate	AGTTGACTGTCTCTGAGTAGTGGTTCTTCTAATAAGATGAAATTGACATTTCTCTTGAGA[A/C]GTCACCTGCGGGATGTCTTCTCCCTCATAATCCTGAGCCTTGTCTAATCCAGGTAGCTTC
Nfib	NM_001113210.1_4042	chr4:81936077-82151212	pass	10	1.8	0	2.24	91	48	43	0.096831	GoldenGate	TGTTGTATTTAGTATTGGAAAAGTTGGTTTTCAGAGCATTTCAGAATGTCGGAAGCACCG[T/C]GCTCCTTCGTTAGTATATAAGGCCTTTAGCAAACTTTTTTTGTGTGTGATTATTCCATGA
FI596717	FI596717.1_313_TC	n.a.	pass	10	10.669	19.533	2.24	200	118	82	0.457721	SNPStream	GCACAGGAAGGGGTGCACNNNNNNGAAGGTGAAATGGTTCCCCTAGCTGATNNNNNNNTNNNNNNCCTACTCTAAGCAGCCCCACGGAAAGGGAAANNNNNNNNTTCCACTCCTTTCTTCATGATTTATGTCCCCTTATTAGCCAGTGACCCATATAATTAATTTAAAAACCTACCAATCTCTGAAAGAAAAGTGGAAAAACTATCCCTGGGTTGGGCAGGGAGATCGCTGCCTGACAACCCAGCCTGGACAGAA
Rraga	NM_178376.3_843	chr4:86221577-86223187	pass	10	13.16	21.568	7.029	251	98	153	0.241197	GoldenGate	GTCCGACCCATCCATCCCTTCCGCAGCTACTCTGATCAACATTCGTAATGCCAGGAAACA[T/C]TTTGAGAAGCTAGAGAGAGTAGATGGCCCCAAGCACAGCCTCCTCATGCGTTGAGTAATG
Izumo3	NM_027034.1_353	chr4:91811009-91813912	pass	10	14.345	21.765	9.17	166	66	100	0.161404	GoldenGate	CTGGCAGCCTTTCGTGGGGTCAAAGGCTGTTTGGAATGTGATCCCAAGTTCATAGAGGAT[A/G]TTAGTACCTTGTTGGGAAATCTGGTACCTGTAGAAGTTCCTGGGAGAACTCAACTGCTTG
Nfia	NM_001122953.1_2683	chr4:97444317-97785567	pass	10	23.574	32.87	16.657	169	96	73	0.181979	GoldenGate	TCTGAGCTCTGTAGATGCTTACAATATCAGTATTTGGGATGTTGCTGCATTTGTTTTTCA[A/G]TTTATTTGGAGTCTTCCTTTATTTTCCCCCAGATATATGAAAATATGCAATACCTGCTTA
Pde4B	NM_019840.2_3425	chr4:101927544-102279867	pass	10	27.342	33.121	20.749	182	63	119	0.436842	GoldenGate	CTCTGTGACTCGCACATCTCCTGCTGTCCCTTCTCTCCCACCGCTCGTCACTCGAGTATA[T/C]GACTTTCAACTTACTGCTGCCGTCTTCGTCTCGCACTGCCTTCCTGCACTAACACTCCTC
Ctps	NM_016748.2_2462	chr4:120212473-120242881	pass	10	38.81	49.368	29.837	270	148	122	0.265018	GoldenGate	GTTATGAGCCCTCTTTTGTGTATGCAGCATTGGTTTGGGGGTATTTTTTCTTCCAGAATG[A/G]TGTTATTGCAGTTGAAATGCAATTCGAAAAGTTATTTTCTTAATGTGACATAGCAGTGGG
FI597738	FI597738.1_312_GA	chr4:109909556-109910342	pass	10	42.252	54.432	33.107	125	73	52	0.126786	SNPStream	GGCCCACAAAGTTTCATTTTTCCCAAAGACTANNNNNNNNNNNCACAATTGGGATTAATCTGATAGACTTTTCTGCCTCTTCTTCTTTTGTTGCTAAACCATTGTCTTTAACATCTACAGCACTTCTGGAATCACCTGTTGGTTTGTATCCACTCTGGGTGGAAAGGCTTGTCTATTCGACATCCAGACCTTTGTTTCATGTGAGAATAAACCAGCCAAGAAGTAAGAAGTCTGGATCATTTTTATGGCTAGCTG
Cmpk1	NM_025647.3_1431	chr4:114633218-114659833	pass	10	42.252	54.432	29.851	98	47	51	0.132042	GoldenGate	CTGTGACATAGGGCTAGTCATCATTTAACTGATGTTAACACGGTTCTTAGTAGTAGACCC[T/C]GACATGCATGTGCTAGTTTATGTTGATATGATTCATTCTTATTTTAATAATACTTCAGGG
FI598585	FI598585.1_202_CT	chr4:132421350-132421499	pass	10	52.492	64.441	41.923	317	122	195	0.387324	SNPStream	CTAGGNNNNNAGTTGATTGGCTCTACCTGTCATCATAGAAATAGTTTANNNNNNNNNACTGGGTGCATATAGCTCAGTGGTAGAGNNNNNNNCTGGCATGTGCACGGTCTTTGGTTCTATTCGTAGCACAGGAAGAAAAAAAAATGTGCCTTTTGATCTAATCCCTAAGGGAAAAAAATTCTGAAGGGGAAAAAGATGTGT[C/T]TGTTTTAGAATCAAGTATAAATTAGCATTATAATGGGACTCACTTTAGC
FI597863	FI597863.1_306_AC	chr4:151070324-151070742	pass	10	56.342	64.547	53.578	83	50	33	0.141079	SNPStream	TTAAATGTNGTTCACGTCTGAAGGCTTCTGCTTACACACAGCCCACTGTTNNNCNNNNNTTCCTGGGCACTGCTAATAATAGACGTANNNNNNTNNNNCTGTCTAGCCGCCTTCACCCCTGCGAGTCTAAGATTTGCTACAACTGCTATTGTAGAAATTATTTTCATGCTATTAACTTTGAGCTTTATTATATGTGTTCTTAAGAGAAAATAAATGCATAGAGATTGTAAATGTGTATCAGGTTCCCAGGAAAAG
Mfn2	NM_133201.2_1543	chr4:147247704-147278928	pass	10	71.081	100.893	55.847	73	22	51	0.0729927	GoldenGate	TCTCTTGTCCCTCAGCCTACCCTGTTTACTGGGATAGTGATGGTCTTGATCCGGCTCAGC[A/T]TGTAATGGGAAGAAGTCGTGAGTGTATTACTAGGCTGGACAGATGGGGTCACCTCACAGT
FI596553	FI596553.1_389_CG	chr4:83937193-83937835	pass	10	8.283	16.92	2.24	347	156	191	0.464664	SNPStream	TTACGACATGTTTTACATGAGCCAGTATGGACTGTACAATGNNNNGGGGGGCCNNNNNGGCTGCCTTGCATGAAAGTTTCGCATCGTCTCTGAATTATGGAAGCCCTCAAAAATTCTCCCCGGAAGGTGACCTATGTTCTAGTCCAGACCCCAAAATCTGTTATGTGTGCAAGAAGAGCTTCAAAAGCTCCTACAGTGTGAAGCTTCACTACAGGAACGTTCATTTAAAAGAGATGCACGTCTGTACAGTGGCTG
FI596523	FI596523.1_417_GC	chr2:140099498-140099638	pass	14	0	0	0	50	10	40	0.0524017	SNPStream	AGAGTATCCACCAATATAAATTAAGATTATATGGAACTGGCCAGGCNNNNNNNNNNCACGCCTTTAATCCCAGCACTTGGGGGGCNNNNGCAGGTGGATCTCTGTGAGTTCGAGGCCATCCTGGTCTACAAGAGCTAGTGCCAGGACAGGCTCCAAAGCTACAGAGAAACCCTGTCTAGAAAAAACTAAAAACAACAACAACAACAACAACAACAAAAAGATTATATGGAACTTTAAATAATGACATTGATCTGT
Kif18A	NM_139303.1_804	chr2:109120895-109181903	pass	14	11.457	14.554	10.296	226	103	123	0.258803	GoldenGate	TCACCACATGAAAGTAGTTGTTCGTGTGCGGCCCGAGAGCACAAAAGAAAAAACAGTTGC[A/G]TTACATAGAGTGGTTCATGTTGTGGATAAACATATGCTCGTTTTTGATCCCAAGCCAGAA
Fbxo3	NM_212433.1_1676	chr2:103867956-103903394	pass	14	11.457	14.554	10.296	276	165	111	0.491166	GoldenGate	TCTTCAGTCTATGACCTCTCTCCAGCTTCAGAACCTCCCTAAGTCTTCTGGAATGATCTG[A/G]AATGGCCCTGGTTTTCTCCCTTAAGTCTACCGCAGCATCCTAAACCACAGCCTCAACTCT
FI599281	FI599281.1_197_CT	chr2:109666364-109666500	pass	14	12.354	16.465	10.296	225	102	123	0.252669	SNPStream	TNCTNNNNNTAGCAGGCACTCATAAAGGACTCTGTAGCTACTCAAATTTCATTTTGTTTNNNNNNNNNNNAGGATGAAAAACAAAAATTAGAAAATANNNNNNNNNNNGGATGATGACACTTGATGTAGGATTTTTTCTAATAGATTATATTTTAAGTATCTTTTTTTAAAATGGAAAAGCTAACAAATTGTTTAT[C/T]TATATTTCAATCCCCAGAGCTAAAACTGGGTAGTAACAGAGTCTGTAAGTGACA
Api5	NM_007466.2_2244	chr2:94251884-94278304	pass	14	14.534	17.936	12.998	106	88	18	0.1	GoldenGate	GCCATGGAACTTGAGTGTACAACAAATCACTTTTAAATTCTAGGAATGGGTCATCTGACA[T/C]AGTGATTATCCTTTTGAGGCTGAAATGAATCCATTACTAACTTGGTATCCAGGTTTTCAA
Fmn1	NM_010230.2_834	chr2:113167893-113556924	pass	14	14.534	17.936	16.008	80	46	34	0.072695	GoldenGate	TGAAAATCTCAAGCAACAGTTAGACCAGCGCTGGGGAGGAGGATGTGAAGAGATGAGAGA[T/C]GCCTGCATCTCTACCAATGACGACTGCCCCCCAAAGGCCTTCAGAAATGTGTACATCCAG
Agbl2	NM_178755.3_931	chr2:90622901-90656388	pass	14	14.534	17.936	16.067	106	88	18	0.1	GoldenGate	CTACTTCACCAGTTCCAGAATAGGAGGCAAACGAGGGATTATCAAGGAACTTGCTGTTAC[A/T]TTGCAAGGGCCAGAAGATAATACCCTGTTGTTTGAATCAAGGTTTGAGAGCGGGAATCTG
FI596777	FI596777.1_179_AT	n.a.	pass	14	14.534	17.936	16.127	135	97	38	0.191489	SNPStream	TCTCCTTCCTGACCTACTGAGGGCTGCCATTATAGGATTGCCATGCCCCCNNNNNNNNNNGGACTCCACAGTACATGCTCCTTAAATTGTNNNGGCNNNAGGAGATGAATTTCCAACTTCATACCTGATCTTCAGTAAAGGCATAAGGGCGAATGACTGAATGAAGTGAGTCCTTTTC[A/T]GTGCAGTATTCATGACTGTCTTCCACAAAGAGTGGTACCCNAACAGGGAACTGATACATTGGGCAAAGAAAT
Snap23	NM_009222.3_446	chr2:120393407-120426458	pass	14	16.52	21.064	16.127	157	80	77	0.151943	GoldenGate	ACTTTGAGTCTGGAAAGAACTATAAGGCAACATGGGGAGATGGTGGAGACAACTCACCTA[A/G]CAATGTAGTATCTAAGCAACCAGGACGGATAACAAATGGTCAGCCTCAGCAAGCCACAGG
Stard7	NM_139308.2_951	chr2:127095965-127124670	pass	14	20.644	24.883	19.844	328	152	176	0.385965	GoldenGate	TTCCAAATGCCACCATTGGTTGTGCAGCGCTCTGGATATCCTACAGTTCTGAAGGTCACT[A/T]GGAAACTGGTTGGCCCTGAGTTCTCACTAAGGGGTCACTAGGAGTGCTCTTGGTAACAGT
FI598966	FI598966.1_226_AG	chr2:109462756-109463552	pass	14	8.863	7.277	10.226	54	0	54	0.0512367	SNPStream	TTTAGTTGAGACTAGATAATCATGCAACGGAGCATTACAGTAAATGCCTGAGATNNNNNNNNNTTAAAGCAACCAAACAGCTACTGGAGAGAAANNNNTCTGACCTTTAATCCGAGAATCGCCTTTGCTCAATAAAATCAGAGGTGTGGAATGCAAGAAGAGGAACTCATGGGGATAAAAATGATCATTAAATACTTTCCTTGCTTTCTGAATCCATAGCCTAAA[A/G]TGCACCCACACGATAGAAAACTGAA
FI597016	FI597016.1_320_GT	n.a.	pass	14.2	0	0	0	226	148	78	0.417647	SNPStream	AANNNTGACCTATTGTTCTTACTATTTCCTGCTCTNNNAGCCCATTTNNNNNNNNNCACCTGCACTTCTACTTGTGTGGTCGCCTGGAAAGCAAAACTTTTGTGGCTTTTCACTTCCCGCCCATCCCCATGTCTGAAGAGGTTTGTGGAATCTGTAGAGGTGGCCCCAAATGATTGCTGCATTACAACCTGAAAAACTGACAAAATGACAATTTTAGGTCTTGGTTGTGAGATCCAGGGNGAAGGCTNCTTTGCT
FI598655	FI598655.1_171_CG	chr6:120113125-120113413	pass	14.2	10.038	9.929	11.101	214	103	111	0.322695	SNPStream	GAGCAGCGAGGTCTGGGTGCTGGGAAGAGATCTTGGCTCTCTGCAANNNNNNNNNNTGCTCATGACCTCTGCACCTTCCCCCTGCCCNNNNGGGAAACAGATCACAGTTATGGGAAGAAGAGCACAAAGTCACAGCCAGTTCTTTGATCTGTCTGACGTGATAGCTAGCA[C/G]TGAAGATATTGACATCTCCTAACGAAGNCAGTGACAATTCCTNAAATGAACTACCTTCAATTAAGAACACACATGTCGCT
FI597265	FI597265.1_219_TC	chr6:134398932-134399510	pass	14.2	16.288	14.281	22.243	247	102	145	0.215302	SNPStream	TGACACCCAGNNATGGATGACCTTCCCATCTTCACTCAAGCGTCAAGNNNNNNNNNCCNTNACAGAAGGTGAGTTCAAGACCCANNNNNNNTTANANGCCGAGCACTTCGTTTCAGTAACAGGAAGAATTAATGCTTATCTGACTGAAATTCAAGACATGCATGGATTGCCATTTACTTATACACAAGATAAGTGCCCTGATTCTGACTAAGCTGTCC[T/C]CAATATAAGCATTATCTTGAAAGATTTGGTTT
Eps8	NM_007945.2_2392	chr6:137425766-137597641	pass	14.2	22.003	20.451	28.67	52	32	20	0.111765	GoldenGate	ACGCCGTCACCCTTGGCTTTGTTGGACACGCTTTGTTTTAAGAAGCCTTGAAGGGAATGT[T/C]GAATCGATTGGCCTGGTCTATGTAAATTATCGCCATAGAAGGAAACAGTGTGTATTGAGT
FI597753	FI597753.1_358_GA	chr6:148641526-148641645	pass	14.2	27.562	30.275	28.781	258	80	178	0.232727	SNPStream	ACAACTTTTTAGTCATTTATGAGCTTCAAATTAAAGAATAGTTTTGTTTTNNNNNNNNNNNTCATGAAAAATTAAGCCTCTGCATATACCTGGAGGTACTTCATGAAGAATAATTGAGATGTGTTAGAACACATTGAAATTTTCTTCTTCAACTATACTCATATAAGCAGCTATTTGACAACCAGACTGAAGTTCTTAAATGGCGGCAATTATAAGGTCCTGTCTTTTTTAAAAAACTCATTCCTTTTGTGATGA
Tm7Sf3	NM_026281.2_804	chr6:146550798-146583114	pass	14.2	33.178	30.275	34.31	44	0	44	0.0421053	GoldenGate	GAGTCAGGATTATAGGTGACGATACGTCACCGTAACGGCTGGGTGTAGATACTCATTTCC[T/C]ACAGTCTTTAGAAGTTACCTTTGGTTTATGAATATGATTGATGTGTTTTATAAACTACAC
Kdm5A	NM_145997.2_3682	chr6:120314117-120394592	pass	14.2	6.675	0	8.17	94	22	72	0.096831	GoldenGate	AGCCTTAGCCACAGATGAACTGTCCTCTGCCCTGGCCAAACTCTCTGTGTTAAGCCAACG[A/G]ATGGTGGAACAAGCAGCACGAGAAAAAACTGAAAAGATCATCAGTGCAGAACTCCAAAAA
FI598682	FI598682.1_490_CT	chr6:87972756-87972987	pass	14.3	0	0	0	256	117	139	0.351064	SNPStream	CNNNTTTTACCCAGTGCTTGCCCTTGAAAAAACAAGATTTACACTGTTCNNNNNNNNGCAGGAGAGATGGGTTAGATACTGGGTAATGNNNNNNNNNNNGATTACATGTTGAGATTTGAGATGGTGGCAGACTATTAANCCTAGTAAAATACCCTCAAATGTTAAGATCCACACTGTGCAGTAGAAGTTTCTGTCATGGTGGAAGTGTTCATATCTGCCTTTAATTCCTAGTGATTATTGAGCACTTAAAATGGG
Atp2B2	NM_009723.2_1053	chr6:113695662-113992020	pass	14.3	25.011	36.058	17.091	48	21	27	0.0440141	GoldenGate	GCTCTACTTCACCGTGGACACCTTCGTGGTCAACAAGAAGCCATGGCTGACAGAGTGCAC[A/G]CCCGTCTACGTGCAGTACTTCGTCAAGTTCTTCATCATTGGTGTGACGGTGCTGGTGGTC
Actg2	NM_009610.2_1198	chr6:83462903-83486245	pass	14.3	3.779	1.566	5.495	208	94	114	0.27993	GoldenGate	CTCTCTCTCCACCTTCCAGCAGATGTGGATCAGCAAGCCAGAGTATGACGAGGCTGGACC[T/G]TCCATTGTCCACAGGAAATGCTTCTAAAGTCAGAGGGGCTTCTCTGAGAACCCCCTCAAG
Rpia	NM_009075.2_564	chr6:70715714-70742169	pass	14.3	5.887	6.04	5.495	208	71	137	0.342105	GoldenGate	TATATGAAACATTTACCAAAAACTAAAAAAAAATGTGTAAATAAAAACAGGAGATCAGGA[T/C]TGTCTCTGAATGCTTTGACTCAACCTGTTGGTTAAGCTTCTGAGGTTTTGGATTTGCTGA
Lrrtm4	NM_178731.5_790	chr6:79969637-79974926	pass	14.3	7.087	6.04	7.397	178	40	138	0.157895	GoldenGate	GCAGTTTAAAGGCCTCCGGAAACTCATCATTTTGCACTTGCGATCAAATTCCCTAAAGAC[T/C]GTGCCCATAAGGGTTTTCCAAGACTGCCGGAACCTTGACTTTCTGGATTTGGGTTACAAT
Scn8A	NM_011323.2_1764	chr15:100766702-100876360	pass	15	0	0	0	243	71	172	0.292982	GoldenGate	GGAGACAGACACTCAAAGCAAGCAGATGGAGAACATTCTCTACTGGATCAATCTGGTCTT[T/C]GTCATCTTCTTCACCTGTGAGTGTGTGCTCAAAATGTTTGCCTTGAGGCACTACTACTTC
Fam19A5	NM_134096.2_855	chr15:87455660-87589794	pass	15	1.623	6.19	0	111	63	48	0.0915493	GoldenGate	CTCCCCTCAGCCGTTTCTTTGGCAAGCTAGCATAGACACCTCCATCCGAGGGCAGAGACC[A/G]GGAGATTTAAGATGTTGCAGCGTATTTTCCCCTTGTTTTACGGTATCCGATTTTGTGTTG
Slc2A13	NM_001033633.3_1999	chr15:91098122-91403692	pass	15	11.585	23.217	5.082	183	78	105	0.200704	GoldenGate	CCGGATGTTGGCTTCTGTCTCCAACACAGATACAATAATTTCTTCAGAGACTGAATACCC[A/G]GGATCTTTTGAACACTATCCAAAGCAGGCCCTCTAGGGGTTATTTTCATACTTTTTTGCA
FI598368	FI598368.1_276_GA	chr15:86174164-86174521	pass	15	16.203	28.244	11.017	182	90	92	0.181004	SNPStream	TATGNNNNNNAGAAAAGGAGCCAAGCACCACGCACTCACTGTGCTCTTNNNNNNNNNNNGNGNNGTGACCAGCTGCTGCAGCCCCTGCTNCNNNNNNTTTTCCACCATGGTTGATGATACTGTGAAGCCTCCTGCTAACCTGTGCTCTGAGACTCTCTCCCAGAGACCTTAGTGGATTTTGTTAACCTTTCCCCGACAAACTCTCCTTTCTTGTCTTTGTAGGGTTTAGGAATATGTCTGGAGCTGTCCTTGTAG
FI598369	FI598369.1_433_AG	chr15:86174164-86174521*	pass	15	16.22	28.244	14.031	85	42	43	0.0848057	SNPStream	TCCTCACTGAGGCCCTGGATGGAGCCAGAGGCTGACACTGGAGNNNNNNNNNNNNNTTAGGACAGTGACACTGTAAGGTGGCAGTGGNGNNNNNGCCAGCCATCAGCAGGGTCCGTGATACCCGTGGTCAAATGCTCCCTGCCTTTGGTTCCTCATAGGCACTCCACAGCCAAGGGTCAGACAAGGAAGAAGGGAGGAGCCAAGAAGTCAGCCTATGAAGCAGGCAATGGGTAAATCACGTTCTGCAGCTGCAGA
Chrac1	NM_053068.3_477	chr15:72920842-72924505	pass	15	19.473	35.876	14.031	34	34	0	0.0299296	GoldenGate	GAAGTGCTCCGAGTGAGTCCCGTGAAAAGCTCAAGGACAGACTGACAGCTGGGAAGTGGC[A/G]GCCACTAGCAGACTTGGAGCTTGTATACCCTCTTGCAGTGGGAAGGACTGGAGCCGTCTC
FI598023	FI598023.1_370_GA	chr15:81019665-81020114	pass	15	22.146	36.604	14.031	126	49	77	0.120567	SNPStream	CNNNNNNCGGTGTTCNNNNNTACCAAGGGTCCAAGAGATGACCGGTGTTNNNNNNNNNAGAAGAACCACTGGGTAGGTGTGTAAGTANNNGCACATTTTGTCTTTGTCAGGATTTCTCTTTGTTATATGACATTACTAAAGGACAGATTGGTGGCCAGTTTACTACTTGCCTGCTTGTTCTTGGCAGGAAGTGTGTGCAGACAAGAATGTGAGCCTCATTACTTAAATTTGATGACGTTACACCTATGCTTCATG
Xrcc6	NM_010247.2_1384	chr15:81846799-81870514	pass	15	22.146	36.604	14.031	281	80	201	0.363158	GoldenGate	CTCAACCTTGTTCAGTGCTCTGCTCACCAAGTGTCTGGAGAAGGAGGTCATAGCCGTGTG[T/C]AGATACACACCCCGAAAAAACGTCCCCCCATATTTTGTGGCTTTGGTGCCACAGGAAGAG
Pvalb	NM_013645.3_512	chr15:78021548-78034586	pass	15	22.146	36.604	14.031	77	55	22	0.0631579	GoldenGate	CACCCCTCCACCCCAACGCCCCATCTCAGCCCTTCTTGCGGCCCTCCTGAGTTTCTGTTC[A/G]GTTTGTTTATGTTATTTTTTACTCCCCCCATCCTCTATGGCCCTTGAATGAACACCATTC
Samd12	NM_177225.4_4444	chr15:53293356-53733991	pass	15	29.647	47.455	19.478	37	22	15	0.0304659	GoldenGate	GTGAAGGTGGCTACAGGGTCAGCATCAATGCCGGCACCTGTGTCCATCATGTTCATTTCA[T/G]AGGCAAAATCCTGGATGAGAAACTGGGAAGGGACAGGCACTATATCTAAACTCTAAAATG
FI597734	FI597734.1_315_TC	chr15:63817115-63817310	pass	15	36.759	53.634	26.084	210	100	110	0.351648	SNPStream	TTTTGTACTTTTCAGTGATACTGAGAAACCTCAATTGTTCCTTCATTTCTTTNNNNNNNNNNNATTAGGGAAGCCTTTTTAAGGATTTAAATTTCATTTCATCATGTATCCTTTTGTTACCAATCAATGAATAGTGTTTAAAATGCCTGCTTTAGGGAAAGAATATTTTCCTTTTTCAGCTTAGCAGATATGCCAATATAAGACCTTTTAAAAAGTTATTTAACCAAACTTGAAGCATATGAAAATCTCTTTGGA
Asap1	NM_010026.2_3114	chr15:63920101-64214481	pass	15	37.171	53.923	26.084	127	50	77	0.118375	GoldenGate	AAATAGTCACTGACACAAAGTCCTCTGCAGCATTTTACGGTGTACGCAGCCTCGTGCAAG[A/G]TTAGGTGAGCGGATGTGTACATCTTATGGCGAGTGCCCACCCCTGAGATATTACCTCATT
Derl1	NM_024207.4_1015	chr15:57701057-57723973	pass	15	49.33	73.959	32.532	269	142	127	0.37963	GoldenGate	GAGCACTGTCTTTTCTAAGGGTCTGCAAGTATGTAGAACTTTTCTCTTCAAGGCAAAATG[T/C]TGATTAAATTCTTTCTCCTGACCATGGTTAGGAGGCTGATCATTTTATCATCTTGCCTGG
Kin	NM_025280.2_690	chr2:10002239-10014328	pass	16	0	0	0	78	51	27	0.154717	GoldenGate	GCCGAGAAAATGATGAAGAAAAAGTTACATTCAATCTGAATAAAGGAGCAGGTAGCTCAG[T/C]GGGAGCAACATCATCCAAGTCAAGCTCTTTGGGACCAAGTGCACTGAAGACCCTTGGGAG
FI596508	FI596508.1_432_GT	chr2:15020505-15020623	pass	16	13.628	17.811	9.95	287	92	195	0.379928	SNPStream	GTTTAATCCTATAATCTAAGAGCCATAGGCTGAAGGCCTGTGANNNNNNNNNNNNTGAAATCCCTGTGATATCACAGCCAGAGCNNNNNNAAGGCCAAGTCCTAAGGCATCTGCCTGCTTCCTGTTCTTCCATCAGCACAGAAAATGCGTCAATCATAGCATCCTTTCCCTTTACACTAGACTAGATTCTTTAAGGATCGCTGAGAAGTCAAGGCCACCAATACTCTAGATATTCATTTGTTGTTATTGCCTCTG
FI598476	FI598476.1_323_AT	chr2:14974374-14974967	pass	16	13.628	9.152	9.95	79	34	45	0.0798479	SNPStream	TTGANNNNNATCAGTTTGTACAGAGTTTGACAAAAAGCGTTCNNNNNTNTNNNTGTTCTGCCAGCTAAGGAGGAAAGGCGCTCTNNNNNNCTTCTCGACCTTTCTCATGTCAGTTGAGATGTTAGTCCAGTTGGTCCGTTTCCAGATGGGTTGGGATTGATTGCCCATCAGGAAGTTCCTTTCTGCCATATGGTCAGAGAAATCAATACAATTTCATTCAGTAGATATCTATTAGACACTTTTTGTAGGTGANTG
FI598715	FI598715.1_358_CT	chr13:9269851-9270138	pass	16	13.628	17.811	9.95	93	19	74	0.0866426	SNPStream	TGAGACCCTGACACACCACACACACACACACACACANNNNNNNAGTTTTGAAGCCAATATAACAACACCCCATNNNNNNNTTTTTCTCCCCTGAGCAAATGCCACTCCTTCCATGAAGCCAAGCCTAATCTCACCTCTGGAATTACACACCTCTTTATCTATCTGTTCTCTCTGGTATTTGTAATTAATAGTTGTGTCTTATCTGACAGCTAACATATCTGCAATCCTAGCATTGGGTTAAATGGCATAAGAAAA
FI599524	FI599524.1_338_CG	chr13:3789052-3789376	pass	16	13.628	17.811	9.95	75	0	75	0.0598592	SNPStream	TAGGCTTTCCCTCCTCCGATCTGGCACATTCATCATAGTAAACATCATNNNTTTTATTACTTGCATGTGATATGTTTCTGCAATTATGNNNTTATGTCCCTAAACTCTAGAGAAAGAGTTTGTTTGAGGACAAGTTCTTTGCTTTATTCTTTATAGTAAATCAAAGTTATGTAGAAGTCATTAATAGGGTAATAAATATGCAGCTTATACAAGTCTTTGGAAAGACAGGAGTAGAATTAAAGAAAAACTGTTATT
FI597848	FI597848.1_317_GT	chr19:30639163-30639328	pass	16	21.292	25.287	16.858	223	92	131	0.27193	SNPStream	GGAGTTATAGGCAGTTGTAAGTTGTCTANNNNNNGGTGAAGGGAGACTAGANNNNNNNNNNNATGAAATATAGTAACATGTCTATGAANNNNNCANNNNNATGTGCACGTCAAATTAATAAATGACATACTATTGTTCTGTATCTAGCTAATCCTGTTTTGTAAGCTGTGTGAATTTGATAAGTAAAAGAATTGTGGTCAAGTTCTAACCTATCTCATTTTTTCCGACTCCATTAACATTCTAATGCAAAAGGAA
FI597671	FI597671.1_423_TC	chr13:13795691-13795968	pass	16	26.493	28.454	23.289	274	128	146	0.397059	SNPStream	CTTCCTTNNNGNTAGTTCTCCTCACTGTCCCTTGCAACCTCTTCCATCAAGTCTCNNNNNNNNACCTTGTGTTTCTCTTAATCCTCCCTTCTTTTAGTACATTCAGAACATGTCATTCTGAGAACCTTCACTGAAAACTACTCTTATANACTCTTGTTAGTTTATAAAGATTTACAACAGAATGAGTTTCTTAAGTCAGTTTGTTTTGGTTTGGTTTTTAAGATGGAAACTGTTGTCCAGGCCTATCTTAAACTT
Rpp38	NM_001013376.2_492	chr2:3246221-3249900	pass	16	3.909	5.515	0.791	186	95	91	0.234155	GoldenGate	TGGTGTTAATGAAGTCACCAGAGCTCTGGAGAGGAATGAACTGCTGCTGGTTCTAGTGTG[T/C]AAGTCAGTCAAGCCTGCCATCATCACCTCACACATGATTCAGCTGAGTATAAGCAGAACT
Cdk13	NM_027118.1_3131	chr13:17807796-17896931	pass	16	35.421	35.608	32.714	83	47	36	0.0763636	GoldenGate	CTGCCTGTCACACTGTCCTTTTCTGCCTGTCTTTTGCCTGTGTTAACTTTCACTGTTACC[T/G]TCTCTTGGTAGTGGTATAAGAGAAAAGAAAGGGAGAACTCAGTACCTTCTGTTACTTCTG
Slc17A4	NM_177016.3_1890	chr13:23989758-24006876	pass	16	36.432	35.608	35.066	269	113	156	0.25	GoldenGate	CTAAAGGCATTCCTCCCCCTCCACACACGCACAATTGGAGGTCTCACAAGGGAAGGGAAC[A/G]GTTGGTTGTTTATAACTGTAACTGTATGCTCCTGGAAGCACAGGTGTGTCCAACTTTCTA
FI597215	FI597215.1_332_AG	chr13:29106499-29106972	pass	16	42.367	41.862	39.659	77	46	31	0.0809353	SNPStream	GGNNAGGTACTGCTCGGAGCTTGNNNCCAGACTGTCTCTGGTGGAGCTCGGNNNNTTTTCCACCTCGTATGTGGGGCGGCGGGGAGGGNNNNCTTCTTGTGCCACGCTGTTGTATCTGCAGGAGACAATGCTTGGCATGATTTGTCTGACTCAGTCCTGGGTAACTCACCACACTGGCACCGTGGGNCNCCCCAGCTCCCNTTTAAGGCTGNTCACGGGACTAGCGTAACCCCTCACTCCACAGTAAAATCATGC
Cdkal1	NM_144536.2_1605	chr13:29417175-29947457	pass	16	43.556	43.987	40.484	93	47	46	0.0929825	GoldenGate	TTCATGGGGAAAATGGTTGAAGTAGACATTTATGAATCAGGAAAACACTTTTTGAAAGGA[T/C]GGCCAGTATCGAACACCAAAATCTACACACCATCCATCAGCAAGCCCCTGGCCAAGGGAG
4933417A18RIK	NM_025750.3_103	chr13:35016278-35045065	pass	16	52.587	51.436	51.423	151	65	86	0.175532	GoldenGate	TGGAGATGGTAGTAAGCTGAGGCAAAGACCAGTCACAAGACACACTGGCACATTTCGTGT[C/G]TTCTGCTTGGTTTTCTCTTTAACTTAACGAGCCATCATGGGAACAATCAACAACAATCCT
Tmem170B	NM_001163572.1_3148	chr13:41701585-41736726	pass	16	56.308	55.069	55.62	316	208	108	0.273852	GoldenGate	TATTTTCTATTTAACCTTAAAAAAAAAAAAAACAGTACCTTAAAGTTATGCCATTTTATA[A/C]TGCAGGGAGCGCCAAGATGATGAGAGCAGTTTCTGAACTGTATGCAGACCACAGTGCTCT
Kif5B	NM_008448.3_3145	chr18:6201003-6241522	pass	16	7.844	8.401	4.53	345	165	180	0.415194	GoldenGate	CCACTCTTGTAAACTCTGCTGCTTCTCAACACTGGAGTGCAATGTTGATGTCCTAGAGGG[A/G]AAATGACAGCTTACAACTGCAGCCCTATTTATTACAGTCTGTCTTTCATGTTCACTGTGC
FI596743	FI596743.1_406_CT	chr13:48142895-48142971	pass	16	70.911	69.187	70.056	313	129	184	0.384892	SNPStream	CAGTGACCATTCGTGATGGCTTGCTTGTGGACCTCTGAATTTTCCCCAGNNNNNNNNNTTCTTATATTTAATATATTCACTAGTTCTTAACTGCTGCTTTTGTTTAATGAACTCTTGTTGTCTTTCCAAATATGCATGTATCTAATGAATTCTTTTTAGCTACAACTTTGCTGTTCAGTTTTGGAGTGTGTTTGAGAACCCCAGATAGTGGAGAATGAAGCAGCAATCATGCTTGTACGTAGCCAGTGCCACGGT
FI598776	FI598776.1_244_AG	chr13:58900976-58901063	pass	16	72.765	71.887	70.056	134	71	63	0.125899	SNPStream	ACTTCCCTGGATGATGGACTTCCTCCACAAATTGTTACCATGCTTGATCNNNNNCTTAGAAACTCTGCCTAAGACAGAGCGGCTGCTTCCTTCTCCTGGTGGGGAGCCCCTCTCCTGGTGGGGAGCCCCTTCTCCTTGTGGGGAGACCCCTCTCCTTGTGGGGAGTCCCTGAGCCTCCATTACATGCCATTTTTCACTTTGACATAACAAAGGTGAAGATTTCTAGTTCCCACATCCAAAGAC[A/G]ATATCTA
FI598938	FI598938.1_344_CG	chr13:54244435-54244520	pass	16	72.765	71.887	72.138	90	39	51	0.0954064	SNPStream	GTGNNNNACCTCATGGGAGCAACTGGGGTTACACTGTTGGATAGGAGTNNNNNNNNGGCATCGAAGTGCTCAGAATCGGGGCTGGGANNNGGGGCTCGGGGAGGAGCGGTGGGTAGGCAAGCCCACAAGCGCTTACAAGTCAGAGAACACACAGGGGAGCAGTTAAACTCATTTGTTGCTCTGTGAGGTATCACATTTACCAATTACTTGTCTTCCTCGGAGCCCTGCTTAAGGGTCCCCCACTCATACCCTCTT
Aspn	NM_025711.2_1565	chr13:49639812-49662931	pass	16	72.765	71.887	72.138	141	76	65	0.174296	GoldenGate	AACTCTATTCCATATGGTCAATGACAAAAAATTTCAGAATTTTGCCCAACCATCAATATT[T/C]AGAATAAACCTCTATTGCAGTGTCACTTTGCACATGAGTGGTTCTGTATACATCTTCTGC
Nsd1	NM_008739.3_1220	chr13:55311143-55419686	pass	16	76.586	71.887	76.726	72	26	46	0.0649123	GoldenGate	AAAGCGAACTGATTCTATTAGTGTATGTACCACTTCTGATGATGGGAACAGTGATCTGGA[T/C]CCTATAGAACACAACCCAGAATTTGATAACAGTGTCGTTGAAATTACAGATGCTTTTGAT
Zcchc6	NM_153538.3_1451	chr13:59873240-59924508	pass	16	78.332	71.887	83.668	153	77	76	0.189474	GoldenGate	CTGGAAATGGCACTGAGGTGTCCCTATCCACGTGGAAAATTAGGTTCACTTCACAGGACA[T/C]AGCAACACAGATCAGGCTTCAACGTAACAGTTGAGGGAAATGTCGGAATTTTTAAAATTT
Gnpnat1	NM_019425.2_637	chr14:45996096-46008471	pass	17	0	0	0	112	74	38	0.160211	GoldenGate	TTGGCTATACAGTGTCTGAAGAAAATTACATGTGTCGGAGGTACCTAAAGTAAAGAACAC[A/G]GTCAAGATAATGCTCTGGGCTTTCCTGTTCATTTCTGTTGCTGCAGCCCAGTGAGCTCCA
Mphosph8	NM_023773.2_866	chr14:57287085-57316266	pass	17	0	0.094	0	227	130	97	0.208772	GoldenGate	TTGAAGTTTAAAATACGAGAAGATGTCAAAGAGAACCGCAAAACAAAGAAGGAAAGGTCT[A/G]TTGAGTCTGCACTGGAGTCTGAGTCCCCTGTACCTTACGAGTCCCTCTGTCCAGCGGATG
Exoc5	NM_207214.3_2178	chr14:49631819-49686342	pass	17	0	0	0	226	105	121	0.259717	GoldenGate	ATAGAGCTGCCCGCCTAGCTCGACACTTCAGCTGAGTGAAGTTACAAAGGAAATGTGTTC[T/C]ATTTTGGAAGGCCTCGGATGGTAGAAAGCACAGGAGATTCCTTATGACACAGCCAATATT
FI596800	FI596800.1_520_GA	n.a.	pass	17	10.165	12.495	7.212	308	175	133	0.315498	SNPStream	AAGCCAATANNNNNNGGATCCCATCACTCTATGCCTACAGCACTNNNNNNNGNCTGTGTCTTCTGCCATCTAACAAGCCTCTTCATTTATTGAAGCCACTGAAAACAGAGTCCCCGTCACATAAAGTTCAACATTTTCTAGCTTGTAAAATATGGTACCTGGTATCTTTTAGGGGCATTTATGGTCCCATTTATACAAATAATTTCCTGGTTTCCTTTAATAGTCAATCAGTTTTTAGCATTTTAAAATGCCGTA
Kctd4	NM_026214.3_593	chr14:76354810-76365024	pass	17	14.563	12.495	11.878	192	38	154	0.21831	GoldenGate	AGAACAGCTGACACCCCGAGAGACTACTTTCTTGGAAATAACAGATAACCACGATCGCTC[T/G]CAAGGACTGAGAATCTTCTGTAATGCTCCTGATTTCATATCAAAAATAAAATCTCGCATT
Elf1	NM_007920.3_1185	chr14:79881001-79982283	pass	17	24.57	30.302	17.744	294	212	82	0.249123	GoldenGate	CTTCAGATCCGTCCTTATCTTCAACAACCACATCAAGTCGGAATCAAGCAAACCGATCAA[A/G]AGTATCTTCAAGTCCAGGAATAAAAGGAGGGGCCACTACAATTCTGAAACCAGGGAATTC
Gata4	NM_008092.3_1159	chr14:63817752-63864097	pass	17	3.628	4.399	3.606	47	47	0	0.0921986	GoldenGate	AAGCAGCTTGGTGACTACACTCATCTGCCCCTTGGATCCCTCTGGAGGTTGTGTCTACAG[C/G]ACAACCCTGTTCCCAGGGCTCCAGCTTGCTTGCTCTGAGCTTGCTCTGAGCCTGCCAGGC
Pcdh9	NM_001081377.1_1715	chr14:93412920-94287951	pass	17	39.07	59.077	17.744	127	42	85	0.1	GoldenGate	GGAAGAGACAGCCATTCACAAAGTGACAGTGTTGGCTAGTGATGGTAGTTCCACTCCTGC[T/C]AGAGCCACAGTGACCATCAATGTCACCGATGTAAATGATAACCCTCCAAACATAGACCTC
Dach1	NM_007826.2_1067	chr14:98186066-98568762	pass	17	42.541	59.786	19.32	173	117	56	0.177817	GoldenGate	AAAACACCAGAGATATTTTTATATGTTAATGTCATATGTTAATGTTGCTGAAAAACAAAA[T/C]TTAACAAGCCCTTGGTGTATTGGTCCAATACCACGTAGCCCCGAGTGATGAAGTTAAACT
Lmo7	NM_201529.2_3654	chr14:102129145-102333910	pass	17	45.89	59.914	23.399	73	22	51	0.0631579	GoldenGate	TTTATTTATAAGATGGTAATTTTGTCTGTGTGGGGGGAAGTGCAGTATTTGCCTTTGAAC[T/C]CAGTATCCTAAAAGCACAAGTGGAAAAACCCCAAGAACTTAAAAAAAATACTTTTGAGGC
FI596576	FI596576.1_347_CT	chr14:102828985-102829143	pass	17	50.698	70.432	28.114	231	93	138	0.24552	SNPStream	AAAGCTATCATATTCATGATATGATGAATTTCAAAAAAGGAATAAATTAAANNNNNNNNTTTCTCTGTTACAAACTTTGAAATTCAATANNNNNNCTTGTGACTGTGTACTTTCCACAATAAGGGAAGTAAATTGAAAATATGAAATTAGGATATTATACTCATCTCATTCTAACTCTGATGCTAAAATTTATATGATCTCAGTATTTAATTATTTCTGTCTTTTAATTATAAATAATTTCAAAGCATTAAAAAT
Gpc6	NM_001079844.1_377	chr14:117324537-118378751	pass	17	62.176	82.958	30.146	271	194	77	0.271127	GoldenGate	TCCGTTTTTGTTTTCCCAAAGAGCACCGGGTGCTGGAGGATCGGCTTCTTTCCTTCAGCT[T/C]TCTCTGGGGACCTTGTTTATTCCAGAGAGAATTCTTACTCAAATCTTTCGTACCAAGAGA
Dock9	NM_001128308.1_3813	chr14:121941261-122138151	pass	17	64.67	82.958	46.64	106	34	72	0.101754	GoldenGate	AAAAAAAAGTTTTCATCCTTTTGCCAAAATGGTGGAGTATGCGATTGGTAAACCCTAAAT[T/C]CTGTGGCGAGTTGGGGGATAATTTAAAGTTTTCACCATGTTATATTTTCTTTTAAGACTT
5730494M16Rik	NM_001142698.1_1034	chr18:25285724-25327378	pass	18	0	0	0	143	66	77	0.112281	GoldenGate	TCCTTTCCTCCACAGGTTGTGCCAACCCCATCTCCAAAACCAGCTAAGACTTTCAGGTGT[A/G]TCTAGAGATGTTTTGTTTTGTTTTTACATTTATACCCAATTCTTAATGTCTTAGCAGTAA
FI597868	FI597868.1_181_TC	chr18:22118151-22118246	pass	18	21.071	31.55	6.551	90	44	46	0.0780142	SNPStream	TNNNGAGGNNNNNTAANAGGCTGGAGTTGATTAGAACTGGATTGTTGAGGTTANNNNNNNNNAGGGAAGGAATAAACATGACTAACTGGCNNNNNNAATTTGGTAGCAGAATGAATGAAGAGGGTGACAGAGAGGTGGAGCAGACATACTAAGACTTGGTGATGATGCTGGACTCATAGA[T/C]GTAGCATTTCTTTGGAAACACTAGACATTTGATCACTTATGTTAATATTTTGAAAATACTTAGACCTTGC
FI598451	FI598451.1_186_AG	chr18:28462476-28462623	pass	18	22.944	34.655	6.551	77	45	32	0.0780142	SNPStream	CNCTAGTGATGGAAANTNATGAAGTCACGACTGATGTGCCCAGACTGATTCTACTTTCANNNNNNNNNGACAATTAACAGAATGTGATAGGTTTATAANNNNGGTGGATTTTGGAATTCAACGAGATAGTTGAGACTGTTTCCTCTGATAAANCAATTTCTTGGAGCTCAGTCCTGTTCTTACGA[A/G]TTAGAGCTGATATGGTAAAAGAATGTCTTGGCAGAGTAACAAGCAAACACTTAGGTTTAAAGACG
Paip2	NM_026420.2_742	chr18:35758321-35776839	pass	18	22.944	34.655	6.551	65	22	43	0.0684211	GoldenGate	TGCTGAGACTGTTACTAAGTAAGAAGCTGTCACACAGTTCCTGGAAGTAGAATTGGCCCC[A/G]TGGCTTAATGTAAAGACAGCAGTGGAAGAAGCACCAGTCAATTGTGACAAAGAACCAAAT
FI596922	FI596922.1_213_GT	chr18:32574344-32574906	pass	18	24.319	34.854	13.99	19	19	0	0.0215827	SNPStream	CGATATGACCCTGTGTTGTTGGAACAAGCCTTTGGGCTGGTCACNNNNNNNNTGAGTGGGTGGGTGGCAAAGCCCCGTGTGCTCAGCTCCTCCTACATAGTTGTTTTGTGGTTACAGTTCAACCCCCCTTTCCATGCCCACTTGGGTGGGGTTCCCCTTATTTTCGCAGCCTCAGGAGTTGGGAAGGGGAGAAGCATTACCTGCTTCGGACC[G/T]GCCTCTGGATAGGGGCTGGCTTGTCTGTCTCTATGTGG
Rbm27	NM_172626.2_3455	chr18:42435007-42501194	pass	18	33.982	40.214	21.429	253	144	109	0.312281	GoldenGate	TGAAGTGAGCCCACTGAGAACGAACACGTAGGACAGGTACCCTACACTAAGCATCTGCTC[T/C]TTACTTCTCCATCATCTCTAATGAATTTCCTTGATGTCTGTGGCTCAGTCAAGTATATAT
Fam170A	NM_001004061.1_575	chr18:50438023-50442673	pass	18	45.926	56.366	32.779	22	22	0	0.0157895	GoldenGate	GCGGGTGCACGTGATAAAAGGTGTGGCTATCTCCTGGGACACAAGCGAAACCTCAGAGTC[T/C]CTAGAAAAGCATCCAAGGATGGAAGAAGCCACCCTTCCTGAGAGTGTGTGGGTAGGTGCT
Lmnb1	NM_010721.2_734	chr18:56867467-56913079	pass	18	45.926	48.29	32.779	60	0	60	0.0512821	GoldenGate	TAAGCTGCGAATCTGATGGCCTTAATTTCCTTTTTGACACTGAAAGTTTTGTAAAAGAAA[T/C]CTTATCCATACACGTTGATGCAAGATGTGAATTATCGACACTGAACTAACTGTACTGTTT
1190002N15Rik	NM_001033145.2_660	chr9:94418283-94438500	pass	18	46.032	56.695	32.779	182	61	121	0.156934	GoldenGate	AAGTAGCCTGCATTTCTCTAGTCAGCGGTCCTTATGCTGATGGATTTGGCTATGGCACCC[T/C]GTGCTGCTCTGTTACAAGCTTCTAAGGTCAGTTTTTCTGTACTTGGTCAATACCCACAGA
FI597290	FI597290.1_459_TC	chr18:64520831-64521234	pass	18	54.557	62.922	42.268	248	94	154	0.212766	SNPStream	CTAANCAGTCTTACAGACTCTTCAAGGCTTATTTTATTTATCTCTGAGCNNNNNNNNNNNNCCTTAGTGACTTCATGTATGTAGATGCTTAAAANNNNNACTGTGTAGCACATGGTTGCTAATTGCTAATACAAATAATATTCATTGCTAACCTTGTTATAGCTTCTCTGAATATGAGCAAGAGACTGCCTCAGTGTGTGTGTGTGTGTATGTGTGTGTGTGTGTGTCTGTGTGTGTGTGTGTGTGTGTCTGTGT
FI598317	FI598317.1_582_CT	chr18:66748201-66748530	pass	18	59.042	64.069	50.5	243	124	119	0.295053	SNPStream	GGGGTAGGNNNTCTAAAGGACAAGTAAGATTCCTCCTGCTTAAGCTTTAGTCTNNNNNNNNNGATTAACACCCTAGCTCAAGGCTATCAGGCATGGAGTNNNCTCTGACTGTACCTTTTTTGTGTACTTGGGTCTTTGAGATGAGGTGAGGCCCAAACACATCTCAAAAAAGCAATCCTTTCCACCTAGAACCCCACATCTAGATGTCACCCTCATCCAGAAATGCCCTCACAGACACCCAGTACAGTGTTTAAC
4933403F05Rik	NM_153794.4_306	chr18:68419839-68459987	pass	18	61.885	68.627	52.216	65	22	43	0.0598592	GoldenGate	ACCCTTACCTTGGCATAGAGATGAATACAGACTAGTTTGGACACCACACCTTCGAAAGCA[A/G]TGGTTACATTTACCTGCTGTGCAGTGCCTTGCAAAGCGAAGGAATCTATTAAATGCTCAG
1700034H14Rik	NM_025969.4_223	chr18:85116686-85120916	pass	18	72.781	83.802	60.09	274	132	142	0.46831	GoldenGate	TGCGTAACCTCTCGGAGATTTTTCATCTTGATATCCGCCTAACACACTGCGGAATGTGTA[T/C]GACTGGATTTCATGTCTCGTTCAGTTGAGTGTGTGGATTACTAAGCTTTAGAAGTTGCCG
Ss18	NM_001161371.1_1482	chr18:14784138-14841423	pass	18	9.326	10.064	0.403	248	125	123	0.230634	GoldenGate	CTGTTGGAGCAGACTCTGACAGCACCTAGCCCAAAGGTAAGTTGCGCTGTCCTCACACCT[T/G]TCTGTATCCAGGGAATAGAACAAACTCTTTTTAATTGAGCTAGAGTTTGCCACTTCTGCC
Mtap1B	NM_008634.2_4668	chr13:100191419-100286557	pass	19	0	0	0	157	28	129	0.133803	GoldenGate	CAGTACAGTGGTCATGCAGGACGAGTCCTTCCCTGCATGCAAGATAGAACTGTAGAAACC[A/G]CAGCCGGCCACACCACAGGATGTGAACTTTGTTTCCAGAAATTCTTGAAATTGAAACTAC
Ipo11	NM_029665.3_2612	chr13:107584519-107726995	pass	19	13.712	25.16	10.349	175	61	114	0.191901	GoldenGate	TTGATTACCTTTTAATCATGAGCTCTTAACACTTGAGAAGATGAAGGTGGATATTCTAGA[T/C]GTTTTTTCTGCAACCCAAATTAGTTGAATTTGGTTGCCTTATCCTGTTTTTTTTTTAAGC
Fbxo4	NM_134099.2_789	chr15:3913564-3929573	pass	19	40.305	59.429	31.254	165	92	73	0.266667	GoldenGate	TCGTATTATGGCCATGACAGATCCAGCTTTTGGATCTTCAGGAAGACCACTGCTGGTTTT[A/G]TCTTGTACTTCTCAAGCGGATGTAAAAAGAATGCCCTGTTTTTATTTAGCTCATGAGCTG
Prlr	NM_011169.5_1446	chr15:10106993-10266775	pass	19	44.658	67.045	31.499	263	156	107	0.331579	GoldenGate	CACCGGCCTGGTTAGACTGTAAATGTGCTCAGTAACGAGATCTGTATTAATTGTGTTTTC[T/C]CGACAACTCACTTGCTTTCTTTTAGCTCAGTCTCTGTTCTCTGCCTTCGTGTTTCTTCCT
FI596848	FI596848.1_205_AG	chr15:10677606-10677878	pass	19	48.241	67.045	33.443	103	18	85	0.107527	SNPStream	CTGCTTAACGAGCAGCTTTATGGTCTGTCTGGAGNNNNNNNNNNNATGTAGGCTTGGGATTTGGTGCTCTGAGTTCGCAACGTTTCTTTGGTAAATGCAATGGAGAAACTTTTATCTCTGGCCTCGCCTNNCTTCCTCCCTCCCTGCTTCTGTTGCTTACGATGTTCCAAACTGAAATCCATGTTCCTTGTTCAAGGGGAAATT[A/G]CTAGCCCTCAGCTTGCTAATCAAAACCCAAAACATGTTAGATGTTA
Cdh12	NM_001008420.2_2196	chr15:21041207-21519288	pass	19	54.755	81.023	33.647	278	201	77	0.363158	GoldenGate	TTGCAGGAGTCTGAGATGAAGAGGAACAAACCAGGCGTGTCTCTGTCAAGGAGCAAAAGC[T/G]ACACGCTGACTCTCATTCCTTTCAAGAACAAAGAAGAATACTTCCCAAACCCCATCTTTT
Zfp455	NM_001048204.1_541	chr13:67295442-67310234	pass	19	64.071	96.772	39.318	338	148	190	0.47007	GoldenGate	GAACAACACCCGAAGATGATAGCATTTTCTCCGAGGCCAGTGATCATAACTCAGTAGAGA[T/G]TCAATGCCAGAGAATTCATAAAAGGATTAAAACCTACAGGTGTGAAGAATGTGGTAAGGC
Pdcd6	NM_011051.3_769	chr13:74440569-74454774	pass	19	65.58	96.772	41.401	72	18	54	0.0736842	GoldenGate	AAAACAGGGCACAAGTGCAGTTAGATGCTGTTCTTCCCTAGGGTGTATAATTGATACTTG[A/G]GGACCTGGCTGTACATATGTGAATAACCCGGTTAGTGATTCTGTAGTGGCACCCTAGCTA
Homer1	NM_011982.2_1170	chr13:94074450-94126785	pass	19	8.75	18.539	6.66	220	77	143	0.210526	GoldenGate	GAATGCAGCTAAGGAGAGTAAATTTCAGTGCCAACTGAGGAAAAGATACTGTCTGTCTTC[A/G]TAGGACTGTTTGGGCTTTGCACCAAGATTGCACAAATTTTTTTGAATATCATCCCTCCAG
Vcan	NM_019389.2_2292	chr13:89794915-89882117	pass	19	8.75	18.539	6.66	160	71	89	0.140845	GoldenGate	TCACTGCAAAACGAACCCATGCCTCAATGGAGGCACCTGCTATCCTACGGAGACTTCCTA[T/C]GTGTGCACCTGTGTTCCTGGCTTCAGTGGAGACCAGTGTGAACTGGATTTTGATGAATGC
Rasa1	NM_145452.3_3120	chr13:85354304-85429091	pass	19	8.75	18.539	6.66	49	21	28	0.0473684	GoldenGate	AACTTTGAAAATATATTTTCAATATATCCAATTGCCAAAGTTTTGTTGTCTTTTGGAAAA[T/C]GAACTATGAAATCAACTGACAAGAAAACACATTCTATTGACAACAGAATTTAACTGGATT
FI597749	FI597749.1_548_TC	chr13:110105271-110105623*	pass	19	88.591	196.772	59.833	115	20	95	0.0982143	SNPStream	CCTNNNNNNNNNAACTTTTTAATTAGATCTCATAGTAGCATTTGAGTGAAAGCANNNNNNNNNNNNNNTTGTTTACATTCTCAGTGCATCCANNNNNNNCCTNNNCTAGTTCACTGAAGTTTTTCCATGACCTTCCCTGACATAACCCTGTTGGAACATCCTTTGAACATGATGTCTGTCTGCTCTTGAAAAGGCACTAGAATATTCTGTATCTTGGGAATGTGACCAGAAGATATGATAGACTCCTCATTTGAT
Isg20L2	NM_177663.4_1444	chr3:87734236-87744608	pass	21	0	0	0	192	129	63	0.196113	GoldenGate	AGCTGCACATCTGCAGAAGTTAGAATTGTTGAAGAGAGGGACTTCACCAGAGACCTAATA[T/C]CCATTGAAATTTCATCTCCGCTGCTGTGGTCGCTGTGTGGTTAAGTGCCTGATGGAAGGG
Cd53	NM_007651.3_847	chr3:106561779-106593067	pass	21	15.797	13.324	19.567	232	115	117	0.429577	GoldenGate	GCAATTGCCCTGAGCTTAAAAGACTTATCTCTCTCTGGAAAACCAAAACACCATAGCATG[A/T]GGCCCCAAACAATTACCTGCCTGCCTGGTATTTTGATTCCTCTTATCTCTCCCTTGAGTG
S1Pr1	NM_007901.5_2522	chr3:115413351-115417973	pass	21	22.924	21.668	19.775	255	125	130	0.309187	GoldenGate	GCTACCCTCTTGTATCCGAAAAAGCATTACTTTAACTGACAGGGAGCACCAGGAGTTCTT[T/C]GTTTGGGCTGTTAATAGATAGAGATGGTGAGGTGTAAATGTTGCAGAGAATAAAAATATA
FI598898	FI598898.1_180_GA	chr3:120054212-120054290	pass	21	28.198	27.826	22.915	262	174	88	0.335689	SNPStream	TTCTATTAGGACAGAAGAAGGGGGAACCTTAAGACATTAAGCTGTAACGCNNNNNNNNNTTGAATTTTTTTTTAATTTTAAACCTCATNNNNNCNNTACAATCTCTGTACCACATGCTGTGGGTTCAAAAACAACAGCAACCACAAAAAACAAACCAAAATAACAACAATAAAAACATA[G/A]CATCAGAAAGGTATTGCTTGGCACTGCCCAAAATAACTGNGAAATTTCTCCTGAGGATAGACTCTCAAATA
Sec24B	NM_207209.2_3724	chr3:129686103-129763825	pass	21	35.012	31.244	41.923	129	60	69	0.169611	GoldenGate	CAATTAACAGAACATTTCTGACATGAGCTCCAAGAGAGATGCCAAAGGGCAGTGGTTCTG[T/C]GTCACTTGTTCGTATGGATTATTTTACAGGAATGATTCATATTCATGAAGTGAATTCAGC
FI596556	FI596556.1_210_GC	chr3:94276069-94276214	pass	21	4.201	0.992	4.98	166	74	92	0.157244	SNPStream	TGGTGCGTTTGTGTAGTTNNNCACCNNNNNATGGGTGCANNNNNNNNNNNNNATCACAAGTTCAAGGCTAGCCTATGCTACATAANNNNNTTGAGTTCAAGACCACCCTTGGCTATATAAGACTCTGTTTTTAAAAAAGGGGGGGAGCAGTTTTGCTGTTTTGTTTTGTTTTTCCTGAGTCTCACTATGCAACTCAGGCTGGCCTCGAA[G/C]TGAAAATTCTCCCCGAGGGCAGCTGTTAGAATGTCTGAAGG
FI597397	FI597397.1_232_AG	chr3:134643179-134644376	pass	21	42.026	39.072	46.538	20	20	0	0.0142349	SNPStream	CAGNANAAAAATAGAAGGATTTGCAGATAATTAAAATAATATNNNNNNNNNNNNNNNNNNNNTTTTATAACCTAATCCTTGATTCCTANNCTTTTATTCAGTCCTTTGACAGTATTTTTGCAGGATGACTAGCTTAGTTGTAAATTTGGTTTGTTTTGCTTCAACGCTTGTTCTTCTAATCTCTCATCTTCTCTTTACCAGAGTCTCTCCCTTTGTGAGTTACTTACACTT[A/G]AATTAGAATTAAGCATGTG
FI599624	FI599624.1_203_GA	chr3:137609249-137609320	pass	21	47.908	47.997	51.153	266	140	126	0.274823	SNPStream	CCTGCCTGAGCCCGCTCTGTGGAGAANNNNATTGCATCATACCTATAAAAGAANNNNNNNNNNNGAAGTAAAATTGAAAGTATCCCCATTTCCNNNNNNTGCAGGCACTTACATAAAAAAAAAAAAATCCTTTGTCAGCTGCNTTTAGGGAAATTGTTATTCATGTACTGTAAACATCAAAGCATTAGGTTCCTGGGATAAG[G/A]TTAATTTAATTAATTCACTTGTTGAAATGTTTGAAGTGCCCACCATAA
FI596866	FI596866.1_434_GA	chr3:145308872-145309247	pass	21	53.385	56.753	51.528	89	40	49	0.0865724	SNPStream	TTNNNNNNCTCTAAAGCACCAGAGCAAGCCACCCCCTTGGTTACATTATANNNNNNNNNNNGGGAGCATTTAGATAGAGTGGGCTATCCGGAGGTNNNNNNCTAGACACTGAGCATTCCTGAAAGAAAGGGCCTGACTGCGGGGCTAGGAGAGGTAGGGACAGCTGCATTAACGTTTGTGAAAAAAAGCCGGTAGCCTGTGTTAGAAAAATCTACATCTTTAGAAAGCGCTGACAATAAACCTTTTATAGAGAGA
FI597135	FI597135.1_263_GT	chr3:156229333-156229556	pass	21	59.197	56.753	63.625	95	48	47	0.0752688	SNPStream	GNGCGTTGNNACTATGTTTTACATACTCTACTAAATCAGAACATTCGCATNNNNNNNNNNATCTAAATGTTATGAAATGGTGACCTGCANNNNNAGAACACCGTGCTTTGGTGTACAGAGAGGACTTGGCTTACATGGAGACATCCCAATCGCCTTCCCAAAGGACATTTAATTGAGTTATTTACTGGTGGTTCCACATCCTCCTACATAAATCATTTATTACAACCAACAGTATGTGTTCCAAAGAAGACTACT
Fubp1	NM_057172.3_845	chr3:151873422-151899794	pass	21	60.2	61.994	63.708	74	54	20	0.0701754	GoldenGate	TGACCTTTCCTCAGCCATAACTCCTTTTCCAAGAGACTCCTCACTCACCTGCACATTTGT[T/G]TAGATGCACACATAATACATAATTAGAAGTAAAATAACTTCAGTTTGAGAACGTCCAAAG
Man1A2	NM_010763.2_2350	chr3:100366127-100489396	pass	21	8.956	6.713	10.12	239	44	195	0.204225	GoldenGate	TGTTACGTTTAGCCAACAGCACTCTTTCAGGTAATCCTGCTGTTCGATGAACAGCTCCAG[A/G]AGGACCATTCTTACCTGTGTTTTGTTTACATGGACCACTACAGACGTTGTCTGGAGAGGC
Prss23	NM_029614.3_836	chr7:96656295-96666096	pass	22	0	0	0	122	23	99	0.164912	GoldenGate	TGCTTCTTCCTGCCAGCACTCCGGGGGCTTTCGGCACTCATTGGAGGAGATGCCAGCTTT[T/C]TATCATGGACTCTTGTGTGTTTGAGTGTGTGTGTGTGAGAGAGAGTCATATAATGCCTTT
Nars2	NM_153591.4_784	chr7:104100037-104213267	pass	22	0	0	0	161	113	48	0.152632	GoldenGate	GTGTAATGTATGGAAACCAGAAATGGCCTTGATTTTCTTAAAGGCCAAAGGCTTTTCGCA[A/G]ACTGTAATAAACTCTCCCAAGAAGAAATCCTCAGAACAACTGGACTTCTGAGTCTGTTAC
Zfand6	NM_022985.6_1187	chr7:91763564-91827861	pass	22	0.011	0.065	0	131	60	71	0.125442	GoldenGate	AAATTGACTTGAGGTTTTTTTCCTAGTCCTTGGGAATGTAGAGCACCGTATCTTGCATAG[A/G]CCTTTGAATCATGCATGTCATCAGAAGAATAGATTTTTGTTTTTGTTTTGAAAATGACTC
Gabrb3	NM_001038701.1_2076	chr7:64845904-65084171	pass	22	20.507	17.49	22.957	148	46	102	0.138596	GoldenGate	AACCTAAAAATGTTTCTATTGTTCACTTTTGGAAACTCAAGAAACATCCTCACAGCCTTT[A/G]TTTCTGTACTGACATTGTCTCATAAGCACATCCAGCTCCTCCTAGACTGACTAGGATTCT
H47	NM_024439.3_844	chr7:73224535-73234291	pass	22	22.648	17.49	26.423	238	115	123	0.257895	GoldenGate	TAGGTCACACTCGTAGAGACGAGACAGCCATTAATTTCATGGCTACTTGCTAGTTGGTAG[A/G]TTGAAGGCCTCTTGCTATTTAGCAGACTTTGTGGAGGAGGCCCAGTGGTGATCTTTTGGG
Gtf2H1	NM_008186.4_1583	chr7:54051464-54079170	pass	22	26.073	19.381	29.869	28	0	28	0.0368421	GoldenGate	CGTGGCAATCACGGCGTCTGATGAAGAAGACGTGAAACATTCGTGGTACTCACAGGTTTT[A/G]TGGGTTGAAAAACACTGACCTGCAGTGACTCTGGAAACCTGGCTGAAGACAAGCAGATGC
FI598280	FI598280.1_410_TC	chr7:76070748-76071304	pass	22	29.75	21.271	35.898	217	113	104	0.317029	SNPStream	GGCGTGGTCTGTGCCCGTGGACCACTCATCTTTCCTCCCTTTGATCTATCANNNNNNNNNAGAAAGGCTTTTATGTGTGGTTCCCATACAATGGGTAATTTAGTTCATTCCATTATGAAAAAGTAGGAAGTCTAGTACATTTGCTTCAGTTTTTCTTCAAAGTACTTAGGAATGTATTATCCTCATATACTTTAGGTAGCCTGAATACGTTTTCCCCGGTTGCTTATAATAGAATTTCTTAACTCCTTTTAGCCG
FI598553	FI598553.1_263_GA	chr7:82699186-82699987	pass	22	9.317	6.234	13.265	132	60	72	0.137809	SNPStream	CTCTCTTTGTTTTNNNNNNGAAGGAAATGTGAGTTTTATCTTACTGCTCNNNNNNNNNNNNNTTCCTTTTTTGGTTCATGGGACCCACCAATNNNNNTGTGGGCTCATTTCCGACTTTTTTTTTTTAATCTTGCGTTTGTTTGCAGATCAGGAATGAATTTAACCTACTCTTAATGAACATAGAATTATGAGGTACCTCTGGCATTCCAAAATTCTACTTTGAGGTTTTGCTGACATGGTCTAGTCCATCCTTGT
FI597403	FI597403.1_374_CA	chr10:119113374-119113908	pass	24	0	0	0	126	44	82	0.107774	SNPStream	GATGAGGTGAGCAAGGCTCTGCAGCTTGCATGCTCTGCTGGCAGGAATCANNNNNNNTCTTCAGCGAGAGACCAAGTTCTACATGACTGNNNTTGGCTTTCTAGACGGAATGATAAGTTGGTCTTTGCACCCTTGACAGATGTGCTGAGAAAGTGTACAGTTTTATTGGCCTTGAAACACAAGGTGAAAAATAAGAACTCACAAGAACATGGCTACGTTCCATTAGCTAGTCTACGTCTGTGCGAGTCACGGTAT
Tbc1D15	NM_025706.3_1296	chr10:114634927-114688549	pass	24	16.715	21.049	10.526	76	54	22	0.0649123	GoldenGate	GAAGTTACGACACCAGATTCAGACACCGGAGAAGATGACAATGTTGGCACTACTTGTCCC[A/G]CATCTGCGTTTCCAAGTAACACCTTCCCCGTCCTTGCCGCCAGTGAAGCCAAAGACGACA
FI597067	FI597067.1_238_GA	chr10:107925211-107925323	pass	24	35.683	50.896	19.259	63	35	28	0.0529197	SNPStream	TGCCAGTGAGCGGTGCCGGGAGCTGGATCTTGAATTTGTGNNNNNNNCNNAGACCTGGCCACGTAAGAGGGCAGATGNNNNNCNNNNTAAAAAGTGCTTGACATGGCTTCTCCAGCCAGCAGGTTATATGAGAAGAAGTTTGTGCATGCATGCGTGCATGCATGCGTGTGTAGAACAGNCANTCACTCTGGAGCTCGGTCTTGCTCACCACAGTCAGGTGGTCAGCCATGTTTGTGA[G/A]CCTCCATGTCAGT
Lemd3	NM_001081193.2_1492	chr10:120360467-120416386	pass	24	4.221	4.607	3.272	367	198	169	0.355634	GoldenGate	TGGATATATCATTGTTGGTCCAAGTGAATTCGTGAAACAGCTGGAATGACCAATCTTAGT[C/G]TCTGTTTCAAATTTGGTTTTCCTTTTGTTGTATATATGTTGGTTTGCAGCATGACCTTGC
Cep290	NM_146009.2_3886	chr10:99950923-100036289	pass	24	43.099	64.01	19.259	275	129	146	0.247368	GoldenGate	TGTTGTCGCTCTTCAGATTAGTGAGGCCACTACTCTTGGTAAGTTGGAGTCGGTCACATC[T/C]AAACTCCAGAAGATGGAGGCCTACAATTTGCGCCTAGAGCAGAAACTGGATGAGAAAGAG
FI596500	FI596500.1_476_CT	n.a.	pass	24	43.168	64.01	34.571	142	85	57	0.126415	SNPStream	GAGAGCCCAGATACNNNNNNTGGGTAATGACCCNNNNNNNNNNNNNNNNCAAACTTCAAACAGGCATGAGATCAATAAAGGTTTAAGAATAAAGTTTCAATATAAGAAAGCTCTCGAATCAACATGTGACCTCCAGAAAAACATTGTTACACCAGAAAGTCTTGGCCACTGAATCATCTACAAGGATCTTGAAGGACAATGACGTGAGATGCNAGAGCANCTCTGAAAAGTGACCNTTCAGCAGAGAAGGCTGGT
Uhrf1Bp1L	NM_029166.2_2154	chr10:89207736-89282614	pass	24	51.735	66.737	44.767	291	147	144	0.320423	GoldenGate	GTGTACTTTTCCCAGTTTTGGATAGACTACGAGGGGATGAAAAGTGGAAAGGGACGGCCA[A/G]TAAGCTTTGTAGACTCTTTCCCTCTGTCTGTCTGGATTTGTCAACCAACGAGATATGCAG
R3Hdm2	NM_001168293.1_3001	chr10:126857923-126936440	pass	24	7.159	9.016	3.379	305	188	117	0.477193	GoldenGate	GGCTGAAGAGAGAAGCAGACAGATTCTCACACCGGCATGGGACTCCTTTCCACTTCCTTG[T/C]CATGGGTCCCTCTTTTCCCTGTTGGTCCCTTCTGTTTTCCTCTTCTTCCCATCCTCTGCT
Sri	NM_025618.2_551	chr5:8046080-8069245	pass	26	0	0	0	287	139	148	0.44386	GoldenGate	TGGCCTTCAGTGCTATGTGCAGGTTCCCACCAACACTCCCCGACAACTGCTGAATGGGAT[T/C]GTGACTTTATATATGGCTGAAGCTTCATTTTTAATTTTGATAATAAATGCTTGAAGTTCA
Gnai1	NM_010305.1_1745	chr5:17770953-17866231	pass	26	8.544	3.93	11.596	264	114	150	0.228873	GoldenGate	TCTGAAGAAGCTAGAGGTTCAGAATTTTGGAGATACAGGATCTTAGACTTAAAAACACTT[T/C]GCTTTTAGTCCACCACTTTGTTTCAATTGAACCTTAGTACCCGGATGGCATTTCTGCATT
Tmsb4X	NM_021278.2_478	chrX:163645026-163647150	pass	X	0	0	0	276	58	218	0.0967742	GoldenGate	GGAGGGAAAAGACCTTGCATGTTGGCGAAGGAAAAAGTTGGGTGGGAGGCGGTGAAATAT[A/T]GAGTAAAATTCAAGATGGTCCAAGGTGTCCTACAGGATGTAAAATGCAGTTTAATCAGAG
FI598392	FI598392.1_295_CT	chrX:99323212-99323774	pass	X	10.911	92.888	3.044	256	51	205	0.0992167	SNPStream	TTTCNNNNACTAACTTTGACCGTCAATGTGTCCCATAAATTAACTCTGAAACNNNNNNNNNNGGAGTCAGATCTTAGGCCCCTGAAAACCTTGGGNNNNNNNTAGGCGAATTAGCAGATGAAAAGCAAAATTCAAGTTAGTTAACTGATCTGCCAGGACAGGTGTCACTAGCTCCATTGTCTTAGTAGAGTACATGGCAGCCAAGCAGCCATCCAATGTCAACTTTCTCCTTAAGATTATTTTTATGATTAAGGT
FI596991	FI596991.1_204_TC	chrX:74809072-74809516	pass	X	17.493	115.095	3.41	290	19	271	0.02	SNPStream	TTTTNNNNNNGTGCCTGGATTTCAGATGCCTCCTCCTACCCTCAGGCTGTTCCCNNNNNGATTCACTGTCTGGCACTACCCACTCCTGGCCTGACNNNNNCTGATTTGTATTCTCTAAGCTTTGTTGGAAGTCATTGCTGCCCTGGGCTACTTAGTGGTAACTATGGGATGAGAAAGAGGCATCCCACTAAGCCTGAATGGTA[T/C]ACTTTTTGTCACAGTGGGAGAGACTTGGGGGCCAGATAGAGGCATCC
FI597103	FI597103.1_200_AT	chrX:75741650-75741837	pass	X	17.493	115.095	3.41	357	118	239	0.296104	SNPStream	ANNCANANTTNNNGTTGTAGACCAGAGTTCATGGGCTCAGAAAGTTTAAANNNNNNNNNGATAAAAATAATTGTTATAAAAAGTTTTAANNNNNNNNNNNTGGTTCCTAAGGATATAATGGGTATGACGACCACCTAAGACTTCAAAAATTATTATGTGGAAGGCATACAATAAAATTCCAGATAACATCCAAATTTCC[A/T]GGAATAATTCTGGAGAACAGGCCAGGAATGGATTTGTGTAACAGAGAAGGC
FI598113	FI598113.1_319_AC	chrX:156770756-156771008	pass	X	17.493	115.095	3.41	290	19	271	0.0200445	SNPStream	TACTTCCNNNNNCTTCTAAGAGTTGGGATTAAAAGTCNNNNNAGAAGCTGAGGGAGNNNNNNNNNNGATCAGAATATATTCTATGGGAAAAAAAANNNNNNATTAAAAGAAAGTGTGTTTTCTACACCTGGCTCTGTGTATTTTGAAGCAAAAGACTGTTCCTTGACTAGAATGAACTTAGGTTTGTTTTTGTCAACTATATTTCCACCACCCAAGTAAATAACAAGATCTGGTTTGGTTTGGGGAAAAAAAAAA
Gla	NM_013463.2_1340	chrX:131122708-131135544	pass	X	17.493	115.095	3.41	245	0	245	0.0660793	GoldenGate	AATAAATCCCTCAGGCACTGTTCTGCTTCGGCTAGACTACGTCTGAAGGCAGAGATGTAC[A/G]TTAAATGGCCAGTGTTACTAAGACCAAAACACTCCCTGCCTCTTTCCTGTGATCCCTTTA
FI596708	FI596708.1_218_CT	chrX:155651857-155651943	pass	X	19.881	121.952	3.41	361	99	262	0.141204	SNPStream	CCTCTGCCTCCCGAGTGCTAGGATTAAAGGTGTGTGCCACCACCGCCCNNNNCTTATTTCAATTCTTAAAGCTAGCTAACACCCATAAACTCAGAAAGAATCTTTATTGACTATTAGGAGATTGGAGCAGTCTCCAGAATTTCTACACTCACTTTCCTCTCTGAATAGTGTAGTGGCTTACTTTCTGTAGTGTTCGTCATGCTCATTACAAATGAAG[C/T]TTTGCTTTGAGAATCTTTTAAAGGCACTGTGCT
Fam120C	NM_198105.2_1638	chrX:147778766-147908677	pass	X	21.354	125.705	3.78	274	41	233	0.111369	GoldenGate	AAAGATGAGGCAGAGTATCCTTGAAGGCGTCAACATGAATCATCCACCACCTTCTGCTCT[A/T]CTTCCGTCACCTACATTTGTGCCTCCCATGATGCCCCCCCTCTACCCTGTTTCTCTTTAT
Uba1	NM_009457.3_2645	chrX:20235547-20260305	pass	X	23.502	131.47	4.535	394	129	265	0.157534	GoldenGate	GCTTGAGTTGTGCTGCAACGACGAAAGTGGCGAGGACGTCGAGGTTCCCTATGTACGATA[T/C]GCCATTCGCTGATGTCTGTGCATTTCCCTAAGCCCCAGTTCTTCCCCAGATCCCTTCCAG
Thoc2	NM_001033422.1_1321	chrX:39148171-39265078	pass	X	5.961	69.577	1.478	295	65	230	0.279621	GoldenGate	TTTGCAAAACAAGTTAGCACCAAAGCAAGTGGAGAGCTTTGACGATTTGAGGAGGGATGT[A/G]TTCAACATGTTCTGTTACCTTGGTCCTCACCTATCTCACGATCCCATTTTATTTGCAAAA
Arhgef6	NM_152801.2_1967	chrX:54484662-54591906	pass	X	6.676	84.496	2.043	366	125	241	0.138393	GoldenGate	TTTAACAATCATTGCCCTGCGTTGTCTGTTAAGAACAGTGTAGGGTCCTCATTCCCTTTA[A/T]GCTGGTGTACATTTCAGTCAGTGGGGTAGGAACTCCAACTGTCCATCAGCAAACTGCTTC
Sgta	NM_024499.1_264	chr10:80506818-80522899	pass	LG1	0	0	0	240	62	178	0.204225	GoldenGate	GTGTGGTGATCCCATCGCTCCTCGGCCTCCTGGTGTTTTAGCATTTCCTCCGTCAGGCTG[T/C]CCAAGAGAGAGAGACTGGACCTGCATGTTAAGACGGACTCGCCCCCTGTGTTTCTCTTCA
Fignl1	NM_021891.3_1114	chr11:11700291-11708965	pass	LG1	20.514	14.272	22.249	202	133	69	0.235915	GoldenGate	GCCCCAAGAGATTGATGAGGCTGCCCGGAGAAGATTGGCGAAAAGACTTTATATTCCCCT[A/C]CCAGAACCTTCAGCCAGGAAACAGATAGTAGTTAATCTCATGTCCAAGGAGCAATGTTGC
FI597673	FI597673.1_190_CT	chr5:33682767-33683304	pass	LG1	21.697	14.272	23.982	299	60	239	0.40493	SNPStream	ANNNNNNGGGTTTTTATTGCTGTTTTGTTGTTATCTTAAAGAGATTTTTTNNNNNNNNAAACAAAACACTTTGTAATACCTAGTTCTCTGTGGTGGGTGGATCATGTTAGAGGCATTGCTAAGTTGAGGCACCGATAATATGGCTCAGTAGNTAAAGGCACCTGCTGCCTGCCAAACCCCATGACCTGA[C/T]TTTGATCCCTGGAACCCATGTAGTTGAAGAAGAAACCAGTTTCCCAAAAGTTGTACTGTGT
Nipsnap1	NM_008698.2_871	chr11:4774006-4794203	pass	LG1	23.22	15.921	26.136	113	68	45	0.217082	GoldenGate	GGTTCGACACATGGAGTCACGAATCATGATCCCTCTGAAGATTTCTCCTCTCCAGTGAGG[T/C]TGGCCCTGCCTCCACCTCCTTCCCTTCCTTCTTTGGAGCAAGCTGGAACAGAGGAACTTC
FI598681	FI598681.1_573_AG	chr5:37289795-37289997	pass	LG1	25.124	29.657	26.284	167	41	126	0.149648	SNPStream	GGAATCTGCNCAGCATGTCAGGAGGTCCTTTGACCCACCTGAACTNNNNNNNNNNNNNNNTCTCTCTGTGTGCCAAGAGCCACNNNNNNNNNNNGTATATATTAGCTACCTTCTGTTTTCTTGGTACTTGGCCCTCTCCAATTAAGGGAAAATAAGCGTACAAATGGAAGCAGCAAAAGATCATTTGGGTATCTCTCTAAACAGCTGCGGGTCTTGTCTGTAACCAGGCACTGGCTTCCCCGAGTTCACAAGCAA
FI597779	FI597779.1_336_TC	chr8:74895580-74895747	pass	LG1	3.04	0	3.834	293	98	195	0.365108	SNPStream	GCTCNNNGGGNNNTNATGTTTTCTTCTGCCCTCCAGGGCACCTGCACACATGTNNNNNNNNNAATTCATATAGATACATGGATGACCTGGGNNTCCTGAGCTCAATTCTTCTCCCACCTTCACCCTCCTGAGCAGAGAGGACAACAAGTGTCCAGCTACTCGTGATATTTTACTGCAGCTATGGGAGAGGGAGTGGAGGTGGGGGGCAGAGAACCACAGCAGAGGAGAGGGACAGGAAGGGACAAGAGCTATTTG
Pcdh7	NM_018764.2_2545	chr5:58109260-58120704	pass	LG1	35.481	36.354	34.746	242	104	138	0.369718	GoldenGate	GGCTGTACAAGATCTACCACCAGCCAATACATTTGTGGGAGCAGGAGACAACATTTCAAT[T/C]GGATCAGATCACTGCTCTGAGTACAGCTGTCAAACCAATAACAAGTACAGCAAACAGCCA
Ccdc88A	NM_176841.3_1918	chr11:29273775-29410811	pass	LG1	4.419	0	8.532	248	207	41	0.239437	GoldenGate	TGAACATCTGAATCAAACAGTGTCTTCCTTACGGCAACGCTCCCAGATTAGTGCTGAGGC[T/C]AGGGTGAAAGACATTGAAAAAGAAAATAAAATTCTCCATGAATCTATCAAAGAGACAAGT
Guf1	NM_172711.2_508	chr5:69948181-69964869	pass	LG1	44.566	44.039	44.353	74	46	28	0.0774648	GoldenGate	AAAAGTATGTCGTGAAAACCCACTGAGAGCATTGGTGTTTGATTCCACCTTTGACCAGTA[T/C]AGAGGTGTGATAGCCAACATAGCACTGTTTGATGGCATGGTTTCCAAAGGAGATAAGATT
Klhl5	NM_175174.4_2374	chr5:65522470-65559381	pass	LG1	44.566	44.039	44.353	355	179	176	0.435088	GoldenGate	ACAATATGAAGACAAGTGCACTGCCCCAGAACAATCCAGCACTAACTGGGAATTTCATCT[T/C]TCTTTAGTCGGGCACATTTTAGTCACGCTGTCCAGAGTTACGACAGTACAGACATATGAA
Ugt2B1	NM_152811.1_881	chr5:87345664-87355528	pass	LG1	64.683	61.876	67.361	125	18	107	0.100707	GoldenGate	TGGACATATTACTCAAAGTTGGAAGAAGTCTTTAGTAGCTATTCTGATGTCATTGAAAGC[T/C]TTTGCAAAGCTTTAGTTTGGAACAAGAGTCTTATGAAAAAACTCCAAGAATCTAAGTTTG
Cdkl2	NM_177270.3_2835	chr5:92435101-92472032	pass	LG1	65.702	63.01	68.374	418	164	254	0.413428	GoldenGate	CCAAAACAATATCTGTTTTCAGTTTGTGGGCTTTAGTCCCTTCTTGCAAGAATGGACTTA[T/C]ATGGACATGCTAATGTGAAGTGATTTTAAGTACTTTTGAGAGACAACGGGCTTGCTGTGC
FI596996	FI596996.1_213_CT	chr5:97820609-97821161	pass	LG1	68.494	66.257	71.021	183	115	68	0.303957	SNPStream	TNCATTTATTAACTGGAATTCTCAGAAGATACAATTCCTTACATGAAGNNNNNNNNNNCGCNGAAATCCGACTCATGCCAAAGTGCAGGAGGNNTGCCTCTTATTTTGAATTTTCAGCATGTGAAATTTTGTGCATGGTCTCTAACAGTGAGCCCTGAATCTTGGCTGTCGGAGGTACCAGTCTGTGGTCACCAAGAAACCTAGCAAAAGCA[C/T]AACAGGAGTGGACAGGACGGGATTGGGTAGGACANGAT
FI598419	FI598419.1_334_TG	chr5:103326139-103326798	pass	LG1	70.727	69.23	72.615	132	76	56	0.263251	SNPStream	TGTNNCNNNNNTTCCCTTNNNNNCTCTACAGCTTAGAACAGCGGAACCTGACTTNNNNNNNNNNNNNNTGAGTCTCCACGATGAACTGGATCAAGAANNNNNNNNGTTCACCATGATAGAGATCAAGATGAGAAACGCCGAGCGAGCCAAAGAGGATGCAGAGAAACGGAACGACATGCTCCAAAAGGAAATGGAGCAGTTCTTCTCCACGTTTGGAGACCTGACGGTGGAACCCAGGAGAAGCGAGAGAGGAAA
Mapk10	NM_009158.2_1032	chr5:103336967-103640353	pass	LG1	74.612	70.048	77.139	174	45	129	0.167254	GoldenGate	TTACTTAGTGATGGAACTGATGGATGCCAACTTGTGTCAGGTGATTCAGATGGAATTAGA[T/C]CATGAGCGGATGTCCTATTTGCTGTACCAGATGTTGTGCGGCATCAAGCACCTCCACTCT
Fam69A	NM_026062.4_782	chr5:108337061-108416096	pass	LG1	80.22	73.908	88.052	63	42	21	0.0616197	GoldenGate	TGTTGAATATACCTCTCTCTATGGAGTAAGTCTTCCATGGGTCATTGAACTTTTTATTCC[A/G]TCTGGGTTCAGAAGGAGCATGGATCAGTTGTTCACGCCGTCTTGGCCTAGAAAGGCCAAG
Polh	NM_030715.3_1226	chr17:46308942-46339574	pass	LG2	0	0	0	34	34	0	0.0387324	GoldenGate	TTTTTCAAAAGGCTGCCAAAAAGCAGACAGTGAAAGAGACTTCCCTTGCTCCTCTCAACA[T/C]GTCCACAGACAAGTCACCAGTCAAGCCCGCACTACCGTTCCAAAGCAGCCGGACTGCAGG
FI598511	FI598511.1_200_AG	chr1:24258405-24258570	pass	LG2	18.83	16.261	10.542	240	68	172	0.216846	SNPStream	TTGTTCTCCATCTCGGCCATTTTTCCCGTAGCTGGCAGNGNNNNNNNNNNNTAAAACAGACACAAACCCACACGTGTGAACAAANNNNNNATTAGCAGAAGACGCTAGACCGTACAGCCCAGCAGGGTGCAACAAGATGCTTAGCCAATGCCCTTGGAGATCATGCACAAGGATGAAACGGGGAACCCCATTGGTGGAC[A/G]TGGATTTCATGGAAAACAAAGGTGGAAAGGGATTTCCNTGTCTGTTTCTCA
Ptp4A1	NM_011200.2_1071	chr1:30997148-31006600	pass	LG2	27.901	34.997	14.068	356	193	163	0.361404	GoldenGate	ATTATTAGTATATAAGGAATTTAGAAAGATTAGGTGCCAAAATACCCATCACAATACCTG[T/C]ATATTTTTAGCATCGTACAGAACCAAAATTCCAGGAACTAAGAACACTCTAGACCTTCCA
Lonrf2	NM_001029878.1_1547	chr1:38851354-38878060	pass	LG2	30.316	51.574	16.233	65	22	43	0.0669014	GoldenGate	AGTGGCCAGGCACTTGAGAGCCACGCTTTCAAGTGGAAACAGGTCTATTGAATACAAGCA[T/C]GCCAAAATTAGACTTGGGCTCTGTTTGCTGCGGTGAACTCATTTGTAAATGAATCATTGT
FI596939	FI596939.1_222_GA	chr1:31722297-31722506	pass	LG2	37.245	51.586	16.357	213	112	101	0.268683	SNPStream	TGTTAAAAGGAAAAAGATCTCTTATTCTATATTACAGACTGAAGNNNNNTNNNTGAATATTTTGTGTTACCTACTAAATTGTAGACATCAAGCTTTAATTCTTCGTAGCTGGTAGCTCTTTATGCTGATATCAGCAGATTTCTTTCATACTACAAATTACAGAATTAAACATTGAAGGGGCATAGAAAAAGAAAACCTTCTTACCCAGAAACTTATTTGAA[G/A]TATTTTCTTATGAAATATCTCATGTTAAA
FI597231	FI597231.1_413_GA	chr17:44166530-44166665	pass	LG2	4.497	0	0	187	119	68	0.195652	SNPStream	TGTNNNNNNNGTCAGTACCGAGAAGGTAGAGATGGGCAGATCTNNNNNNNNNNNNNNCTGGCTAGCTTTTCTGAAGCTGCCTAGCNTNNNNNTCCATGAGAGACTCTATATTAAGACAATAACAAAGGGAGTGATGGAAAAACAACACACACACATATACACACACACTCACACTCTCACACACACAGTATGCAACTATCACTTGAATGGGATCATTATGGATAACACAAAAGATAATACATTTAAGTATTAGAA
Ccar1	NM_026201.3_611	chr10:62206676-62255116	pass	LG2	57.229	71.182	38.248	230	100	130	0.264912	GoldenGate	CCCAACACCAAGGTCCAGTCAGCAGCAAACTCAACCTCAGAAGCAGCGTGTTTTCACAGG[A/C]GTGGTTACAAAGCTACATGATACATTTGGATTTGTGGATGAAGATGTATTCTTTCAGCTT
Zfp365	NM_178679.2_1847	chr10:67348853-67375410	pass	LG2	59.055	72.48	40.103	173	96	77	0.201754	GoldenGate	AACTGTAACCTAGTTAACACTAGTAGAATTATTGCTGTGGCAACAAGCATCCGAGTAGCA[T/G]TCCATTAAAACATAGATACTAAAGCAGTGACTTAGGATGCCAGTGAACTGAAAAGGAGAG
Fi596737	FI596737.1_196_AG	chr17:32140135-32140501	pass	LG2	68.346	77.784	55.548	124	77	47	0.127306	SNPStream	CCNGCTAGCCTGGGTCTGNNNNNCATGGGATAAAACCGGACTTACATAGNNNNNNNNNAGGACTACTGAGAACTCAAGAACAATGGCAATGGGTTTTTGATCCTACTGCACATACTGAATAACACCTTTAAAAGGCTGGAGAGTTCCACATGTCTAACATGAAGCAAGAGTTTTGGTTGCCTGTTTTCATAAAGA[A/G]TCAAATGGAAATACCAGTGTCACACGAGAGCAGGGGGAGAAANATTCAGGAAGTA
Rtdr1	NM_027730.1_630	chr10:74420222-74495331	pass	LG2	68.346	77.784	55.548	295	155	140	0.31338	GoldenGate	CCCGTCACTAGTACAGAAGCTGCAGGTAGAGGAGGAACACATTCAGGAAATCATCTTGGA[T/C]ACTCTGGCACCATGCCTGCAGGAGGATGCCACTGAGGCTCTAAAAAGCCAAGCTGTGCCC
Ppp1R11	NM_029632.2_963	chr17:37085300-37088737	pass	LG2	74.226	77.784	65.301	128	56	72	0.105263	GoldenGate	CAGGACCCCACTCAGATTCCAGGCAATCTTGCACCCCAGCTCTGTATATAATCCTGGCTA[T/C]GGTTCTTCCACTTATGCAGTTATCCTAAGTCTTAGTCCTTGCCTGTGGGATTCAAGGATT
FI597021	FI597021.1_191_CT	chr6:61323940-61324052	pass	LG3	0	0	0	103	71	32	0.101504	SNPStream	GNTGGGTTTCCTTAGCTTATGTGCTATGAGTTTAGCTATTANNNTNTNTATTTGAGGTGTATCTATGGAATATCTATGGGTGTTATTTGTCACTCTAAGTTCTCAGATCAACCTTGCAGTATCAGCATTAATCTCTGTTGTTAAGGTATTGTGACTAAAGTTTAGAATAACAAATCTAGATAACCAATAG[C/T]TACATTTGATTAAAAGTAAACCATAAAAAATGAAATGGAAACCATTGCATGGTTACCCCT
FI598198	FI598198.1_239_TC	chr6:66861081-66861494	pass	LG3	0	0	0.097	145	96	49	0.227915	SNPStream	CTTCTCTGCAGAAGCACCTCCCAGGCTGGCCTCAGCCAATAGCATCTGNNNNNNNNNGCCTCACTTATGCTGACCTGTGGTGTGTGTGTGTGTGTGTGTGTGTGTGTGAGAGAGAGAGAGAGAGAGAGAGAGAGAGAGAGAGAGAGAGAGAGAGAGAGAGAAAGATAAGAGAGAGACACTGACTGTGTGGAAAAGGGAACAGAGGGATTCCTCTTGAGGGCATTCTGCTTTGTGTTTA[T/C]ACACAACAGGAT
Adi1	NM_134052.2_786	chr12:29360072-29367039	pass	LG3	26.886	28.249	25.8	181	81	100	0.191901	GoldenGate	AGATTGTCAGATCAGCTTCTTTTTAATCAAAGCATCACTAAAAGTGATTTTTACATGGAA[A/C]CCACAAAAATGTGAACAAGTGGCTTTAATTTTTCTTAACTCTGTCAAGACCTAGAGGTAT
Zfp799	NM_177359.4_2416	chr17:32954149-32967193	pass	LG3	26.886	28.181	25.8	305	143	162	0.498246	GoldenGate	TGTTTGACTAGAAAAGATGTCCAATAGCTTCCCAGTGAGAATCTTTCCTTGTCAAAGCAC[A/G]AGAAACTCAAATAGTGGCAACCGTCCTATGAAAACTTCTCATATGTTAATTTCCATAAAT
Eml4	NM_001114362.1_1868	chr17:83750271-83879699	pass	LG3	38.563	47.774	31.548	339	179	160	0.268683	GoldenGate	GGACTTTATCTGGGGACGTCTGTCACCTTTGGGGTTGCCATGTACAATGAGATTTATAAT[T/C]ATGATACTCTTGGGTGGTAGTTTCCAAAGGAGACACTACTCCTGTGCAGACAGCGTGCCA
Mad2L1	NM_019499.4_651	chr6:66485462-66490985	pass	LG3	4.304	4.683	4.186	343	119	224	0.439929	GoldenGate	ATGGGAGGAATCAGGACCCCAGTTCATTACCAATTCTGAAGAAGTCCGTCTACGCTCATT[T/C]ACTACCACAATCCACAAAGTGAACAGTATGGTGGCCTACAAAATCCCTGTCACTGACTGA
FI596665	FI596665.1_277_GA	chr6:56476563-56476688	pass	LG3	57.936	61.705	57.823	302	163	139	0.318505	SNPStream	TTTCTGGAGCTGATCTTCATATGAGCCTCAGTAGTGAAGGCTGATGCTCAGCCCATNNNNNNNTGCTTATGTTAATCTCTTCAAGATATATCATCTCTCTTCAACATACCTGTGCTAGCCCCAACTTCTCCCACCTCTCCAGAGCCATTTCCACTTAAAATTTGTCACTTAAATGCTGAATGACCTTTGATAGTTTTCAGTAGGTCTATGATCTAATGGACTGGAAGGGACACAGAATGGGGCCAATGTTCTGAA
FI598259	FI598259.1_266_AC	chr6:52711131-52711221	pass	LG3	60.355	63.516	57.823	77	53	24	0.0823755	SNPStream	CCTAGTCTGCCCTGCAATAGGCCCAAAGTAGCTTCTTTATTAACGAGTGNNNNNNNNNNNATTACAGAGGGGAATCCCACATCACCTTTGGCACCTGNATAAGCAGTTTTTGGAACCATGATCTACTTTGTGTGGTCTTTGCTACTCTATAAATGTGGCTCGTACATATACGCTTTAATACCTCTTCCAGGACTGTTGAAGTGGAGATTTCCTGCCTTCAGGGAGCCTGAGATCAGGTGATGTGCAGTCCATTGA
Gars	NM_180678.3_1777	chr6:54987995-55029498	pass	LG3	60.655	68.02	57.823	115	81	34	0.084507	GoldenGate	AGTAGATGATTCCTCTGGGTCCATTGGAAGGCGCTATGCAAGGACTGATGAGATTGGAGT[A/G]GCTTTTGGCATCACCATTGACTTTGACACAGTGAACAAGACCCCCCACACTGCAACGCTG
Fam126A	NM_053090.2_1378	chr5:23466754-23536501	pass	LG3	66.283	69.006	67.943	225	99	126	0.246479	GoldenGate	TTCTCCCCTTGGCTTGAGTTCTTTACTCTTCCTTCCTCCTTACCATCCCTTGTTATTGTT[T/G]CTCTAAGACTGTCAATGTGACAATAAAGTTTTGCAGTTGTCTGAGTTGGTACATCCTCAG
Insig1	NM_153526.5_1895	chr5:28397952-28405202	pass	LG3	66.283	69.006	67.943	44	22	22	0.0421053	GoldenGate	ACACTTGGTGCCTGTGTGGACTTCCGGGTTTGGGTTCCCTCATGTGCTGATGCTCATTGG[T/G]GTTTTGCTTAGTTTGTTTTGAGGAAAATGTCGGGAGTAAACTGGTTTTCTGAAACTACTT
Rab10	NM_016676.5_1686	chr12:3247428-3309969	pass	LG3	68.294	69.252	71.052	19	19	0	0.0176056	GoldenGate	TTCGCCTTGAATCTGTATGTGGGGTTAATTTTGTCCTGTGCCTTATGTGGAAAGGAACTT[A/C]TTTGGTTTTTCTTTTTTTTGTTTTGGTGGAAGCATGTGCAGGAGACATTTCATCCCAACA
FI599348	FI599348.1_597_AG	chr6:48377526-48378017	pass	LG3	70.335	69.252	74.16	185	87	98	0.199634	SNPStream	TTCTATCTTCCCCGCCTACCTGAGTTCTGCCCTATCAACTAGGCCAAGGCAGTNNNTTNNNNAACCAATGAAAGCAACACAGATACAGAAGGNNNNNNTGCACCAGTTCCCCTTTCAGACATTGCAAAGTTCAATCAAATCTAACCTAAAACTTCCCCTATTTTATCAGCTTGGTGACTTTCTCCTGGTCCTACTGAGGTTACTCAATGACAGGAGGAAGGCCCCACATCTCCTTGGTCTCTGTCTTGTTTTCTA
Vta1	NM_025418.3_1095	chr10:14375139-14425295	pass	LG4	0	0	0	367	132	235	0.454064	GoldenGate	AGTTCTACTGAGTGCGACAATGACTCCTGTGTGCTTCAGATTCTTAGGGAAGCATTCTTC[T/G]GCTGCCTCAGCCAGTTGTCATTGTCCAGTGAGTGGATCCACTTATCTCTGAGCATAGAGA
Spata1	NM_027617.3_1799	chr3:146120167-146162717	pass	LG4	0	0	0	20	0	20	0.0145985	GoldenGate	TGTTTGTGATAAATCGGCCAGAAGAACAGGTAATAGCAGTGAAGGAGGAAAGTGCCATCT[T/G]CCTGGGTCTTAGAGAATCGATTCTAAAAGGCTGCTGGAGGGGACTCCCTGGATGACTTAG
FI599348	FI598626.1_194_AC	chr10:9528213-9528433	pass	LG4	21.727	9.917	28.917	220	143	77	0.192171	SNPStream	GTAGGANGGANNNTTTTCAGAGTTCAGTGAAGAGAATGAACATNNNNNNNNNNGAACCTGAGTTCAGAAGGCAGCCACAGCNNNNNNNNNNNNTGTAGTGGGTGACCCAAGGCCATCAACCTCATTATTTTAAACCTTGGCAACATCAGGTGTAACAGCATACCATAAAGAAACAAGCTCAGTCAACCACAAC[A/C]GAACACAGAAACACCTGTTCTTACAGGAAATGCCACCAGAGGTGTACTAATGATTAC
Stxbp5	NM_001081344.2_2647	chr10:9475345-9620838	pass	LG4	24.418	12.508	29.296	140	47	93	0.133803	GoldenGate	AAAAGTGTAACGCATGACTGAATCGCTCATCTTCTGAGAGTTTCCATGTAGTGGCCATGC[A/G]GCGTGGAAAGTAAGAAACCCTCCATTGTGGTGAGGAGAATTCTTCAGTGTCCTTTGTCGT
Calm3	NM_007590.3_653	chr7:17500728-17509381	pass	LG4	26.995	15.957	31.22	231	101	130	0.336842	GoldenGate	TCCTGATCTCTTCCCGCGCTCTCCTCTCTCAACACTCCCTGCGTACCCGGTTCTAGCAAA[T/C]ACCAATTGATTGACTGAGAATCTGATAAAGCAACAAAAGATTTGTCCCAAGCTGCATGAC
Slc27A5	NM_009512.2_1162	chr7:13573696-13583541	pass	LG4	26.995	15.957	31.22	191	57	134	0.228873	GoldenGate	AAGTTCCAACTGGTGCGTGAGGGTTTTGACGTGGGAGTCATTGTTGACCCCTTGTACATA[T/C]TGGACCACAAGACCCAGACCTTCAGCCGTTTAATGCCAGACGTGTACAAGGCTGTGTGTG
FI597772	FI597772.1_180_CT	chr7:25233102-25233421	pass	LG4	29.229	18.057	34.05	294	145	149	0.333942	SNPStream	GTAGNTATTCTATACATGTGAACGATATTTTANNNNNNGCAGAACANNNNNNNNNNNNCTTGAAGGATACAGAAGATGCCTTTGNNNNANNNNNNACAGCAAGGCCCATTCTGAGATGCAAAAAGATGTTCCACGTGCTGGATCTGTAGGCAACGCCAGAATGTTCTCACCTTCACATC[C/T]TCAAATTCCCAGCTGCTAACGCTTTACTTTCAAAACTAAGCAGCACATTAAATTAATTATCACAATGAAGN
Axl	NM_009465.3_1999	chr7:26541519-26573752	pass	LG4	30.43	20.11	34.05	294	154	140	0.266667	GoldenGate	ACTCTAAAGCTCTGATGTTGGCCTGCTCTTGATCTCAGGCACTATAAGATGCTGTGGGTC[T/C]AAGACTCTGGGTCCCAAGAGGCTCACAGTTAATTGTGACTAACTAGACACCAAAGTCCTA
Zfp260	NM_011981.4_1328	chr7:30880095-30892633	pass	LG4	30.43	20.11	34.05	200	123	77	0.194737	GoldenGate	CAACATCCATACCGGCGAGAAACCCTACGAATGTAATAAGTGCGGAAAAGCCTTTTCTCG[T/G]ATTACGTCACTCATAGTGCACGTGAGAATTCATACAGGTGATAAACCCTATGAATGTAAA
FI598513	FI598513.1_316_CT	chr1:99803563-99804212	pass	LG4	41.376	36.533	38.712	87	44	43	0.0851852	SNPStream	AAAGAGACCCGAGANNNNATGGATTTCAACTCTTGCCTTTTATATACAGAGGNNNNNNNNNNNNNNGAGAGTGAACGTTGTTCAAGGAATTCATGTANCNNNCGAAAAAATTGGGTATCACATCTAATTCTCCAGTGTTAGTGTTTAATAAACTTATTTCCATCAGAGAGTTCTATTTCTTAGAGATTTCAAAGGCATTTTCTTTATGAAGTATCCCAAAGCAAAGATAACGGACTCCAGTTAGAATGGATAAAA
FI596644	FI596644.1_184_AG	chr1:79884155-79884688	pass	LG4	53.353	44.646	55.592	82	26	56	0.0701439	SNPStream	GCTGGCAGTGAATAGAACCCTCTTGCAATAATCTTCCCGGGAANNNNNNNNATTTTGTAGTATTTAAAGGAGATGGCATANNNNNCCGTTCTTTCCCCTAGTGAGTGCACATCTAAAACAGGAGGCTCAAGTTAGGAGNGAAATTTGGAAGAATTTTTCTTGTGTGTGCAGCTAATTAGTCCC[A/G]CGGGGAGATGAATCTATAGCCCTGGCTTCATTAGTATCCTCTCAGTTGAACCAACTGGCTGGAGAGC
FI598038	FI598038.1_357_AT	chr1:61035069-61035211	pass	LG4	54.55	44.646	57.673	186	97	89	0.164234	SNPStream	GGAAGACTGCGGCTGCTCCTGCAGACATGAAGACCTANNNNNNNNNNNCCCTGGCTCTCAGGTTCCTGATCGGANNNNNNNNNNNNNAGTGGCATTAAGTTATAATTCTAGTGAACATTAAGAAAAACTCTAAAGTAGAAACATTTGGTGCAAATCGGTTATTTTTTGAAGGCACAGACAATTTCAGAAGCCCTCCAGCCCATGGCTCAAGCCTCCACATGGCGCTGTCAATGTGGATGGCACTGAGTTTACATT
FI596566	FI596566.1_344_AG	n.a.	pass	LG4	54.55	44.646	57.673	136	82	54	0.202555	SNPStream	TTGTGAAAGAAGATTAAAATTGCTCATCCCTNNNNACATGCAAAAAAGAAAGGTGTTTTGGTGTTANNTNCCAAACTTCCAATTTCCTCTTACTAGAAGAGAGATGATTTTAATTTAAAGGGCTCCTTTTTGGTCNTTGCTTCTTTTTAATTCTTTGGCACTCTTTCTTCAAACTGTTTTGACCAATTTAAAATTTTATGAAAGACAGTTGAACCCAATAACAAATGCCAATGAGATTACCCATAAAGATTTAAA
Adam23	NM_011780.2_2446	chr1:63492478-63643089	pass	LG4	56.529	47.494	57.673	273	165	108	0.396127	GoldenGate	CAGCGCAGACATCTTGATTGCTGTATACTACCCCAGACCATAACCTAACATCTGAACCCT[T/C]GGGTGGCTTTCTGGGAATCAGGTGCTATGCAGGTATGCAGTCTCTTGCTTGAACTTGCTG
Sphkap	NM_172430.3_3539	chr1:83252356-83404775	pass	LG4	58.923	50.024	57.673	127	109	18	0.129825	GoldenGate	AGGTGCACCCTGCAAAGACTTTCCTTCCTCTAGCCCAGCTTGGTTCCAGTGGTTTGCGCT[A/T]AACGCTCTGAATTTTCTCAATACACTGCATCCCGTTAGCAGAACTATTTAAAAGCCTGCT
Epha4	NM_007936.3_1953	chr1:77363760-77511663	pass	LG4	61.995	53.469	63.113	211	102	109	0.25	GoldenGate	GTTGCTTGGTGTATGAGATTGCTGAAACCGTGGGGCTTACGTGAATGGCCTAGATCATCA[T/G]ATTTAAACCTGGAGCCAGTAATTTCTCAGAAGTACTCTTGTCCATCGCTGGTGTATAAAA
FI597784	FI597784.1_236_AG	chr1:91579268-91579708	pass	LG4	62.402	54.674	64.671	34	0	34	0.0266904	SNPStream	GTCCCACTTGGATCTGAGNNNNNCTAGAAGCAAGGGACGTGTACACCCNNNNNNNNNNNGNTAACCATGGCACTTCTTCCCAAATTGCAGAGGGTAGGAAATACATTGGCTTGCAGATTGGGAGAGCACGATTGGAAACATCAGATGTTACAAATAGGGCNTCTGCCTTCTCTAAGCAGCACATGTTTGAAGATAATTNCTAGTTTTTNCCATGGGATTGATGTTTTTCTTAAAG[A/G]GTTATCATGAATTTG
Cab39	NM_133781.4_2538	chr1:87690022-87748152	pass	LG4	64.681	55.878	66.108	275	137	138	0.362191	GoldenGate	CCCGATCCTGTTCAGCATGACTGTAGCTGACTGAAACAATGATGAGTCTTTGCTCGCCTC[T/C]CTTACGAACTGAACGATTCATTGGCCAATAAAAGGAGCCTCCTGGCTGGGGTTTGAGCAG
Stmn2	NM_025285.2_1256	chr3:8509527-8561604	pass	LG5	0	0	0	116	82	34	0.0964912	GoldenGate	CTCCACATCTGCTTCCTGCCTAGAAACCACAAAGCCAGGCTAAGGAAAACACCAGTTCTA[A/G]TGCTTACTTCTGCTTCTCATGGACTGTGTGCTACATGCGTGTTCAGGTCTTAGAAAGGGA
Lrrcc1	NM_001163580.1_2232	chr3:14533788-14568303	pass	LG5	13.694	16.201	4.313	232	99	133	0.485816	GoldenGate	CAAGCAGAAGAGCATTCAAATAGAAATTCTTAAGCATGAAAAAACGCAGCTTATTTCTGA[A/G]CTAGCAGCCAAGGAGTCACTGATCTATGGTTTAAGGACAGAACGAAAAGTATGGGGACAT
FI598071	FI598071.1_216_AT	chr3:5570659-5571147	pass	LG5	17.495	19.035	9.028	90	19	71	0.0709091	SNPStream	TNNAGGNNNNTNCTGCTCAAGAGAACAGTTCCAGGACTTCTTCCAANNNNNNNNNNNNNNAATTTATTTTCAATTAAAACTTTGCANNNNNNNNNNNNATATTAATTACATTTTTGGATATATAAATTTCTACTACTTTCTATAAGCCAGTAGTTTCTAGGATCCTTTTACAGTGATTACCAATACCAAGGCTCAACCACCGGTCAGTCCATAGG[A/T]TCTTTACTTTCAATTTAGGTAAGCTTTATACTTCA
FI598983	FI598983.1_273_TG	chr1:9558205-9558414	pass	LG5	22.522	24.165	14.762	93	21	72	0.0716912	SNPStream	GTTTNNNNGGCTNNNTTTGTTTTACTCAGTCTTAGGAAATACCTAGCTNNNNNNNNNNNNNNNNNGCCACTCACTCACCCAGACAGNNNNNNNNNNNNNGAAGCTGCAGGTAGGAGTTCATTGGACATGTCTACCGGGCTGGGTGTAGCTGAGGACGGAGAAACAAAGCGGAGCCCTGCTCTCATCAGTAGTGGGCTTGGCTAGCATAGCTACAACGGCCTAACAATGTCTTACATTGTGGCTCAACAGGTTAGA
Armc1	NM_028840.2_1678	chr3:19032144-19063065	pass	LG5	22.522	24.165	14.762	287	160	127	0.417857	GoldenGate	GAAATCAAGCTAAATCTGTTTTCATGTCAACATTAAAAACAGGAAGAAACTGAAATGTAT[T/C]GCCATCACCACGTAGAGCTGCTGTTTTGCTCCTTGAAGAATGTGAAGTGAGATTGGACTC
1700003M02Rik	NM_027041.3_1746	chr4:34658581-34677455	pass	LG5	27.261	32.956	15.758	131	55	76	0.193662	GoldenGate	AATTTTAAAGGAAGCTGATCCTGAATGTTAAGCATGGAAAAGAGTTCCAAGGACTCTACA[T/C]GTACATATTTAATTGTGTGGGGTGACACAGTCAGTGTTCTCAAGAATGTGTGTTAGAGCC
Fut9	NM_010243.3_3443	chr4:25536480-25727150	pass	LG5	30.128	37.841	15.758	63	26	37	0.0340909	GoldenGate	AATATGGGCTACCATATACTCTAGACTTGTCCTCCATGCTTTCTTCCAGGTGGCTATGTT[C/G]TATAACTGTAAGAAAGGGGCAGACCATTCCATATAAAGCTTGGAATAAAGTACTGCTTTA
N28178	NM_172690.2_1609	chr4:42930123-42954479	pass	LG5	35.074	43.106	22.107	105	54	51	0.0897887	GoldenGate	TCCCTTAGCAGTGCTGAATCAGAAGAGGATACAGCCAAGGCTTGCGAAGATTTGTATCTC[A/G]ACTCTCAAGAAGTCCTAGTCAGCATCCTAAGGGGGAAGAGTTTGTCCTTCTGCCCATCAT
FI596624	FI596624.1_271_CT	chr4:45520870-45520955	pass	LG5	36.642	43.106	24.137	162	54	108	0.191071	SNPStream	CTGTGTNNNNNNNCATTTAAAGGCTCTCACTGTAGCTACCTTGGCTTCTGNNNNNNNNNNTGTGCTTAATCCTGCCCAAGTCATGAGTCTTTATCAGGACAGCACATGCCGTATCCCTCCCGTAAATTGCAACTCTGCACCAGCCGCTTGGCTTCCTGGGAGCTTCCTCTGCCTTGGACTAACGGAGTTGCTTTAATCTGGCTTTCAGTGCCTCCTAACACAGTGGTCTCAGTCTCTTTGCTTCACCAAAGAACA
FI598997	FI598997.1_377_TC	chr3:19640592-19640799	pass	LG5	4.273	8.101	2.945	34	0	34	0.0194346	SNPStream	TAATACCAAAGCAGATTCAGTGTGCATTTAGGAAAACCCCNNNNNNNNNNNNNNNNNNGTGTGGTGAGACTTGTCACNNNNNNNNNNNNNGAATGCAGTGGGGGACGTGGGACCGTGCGCAGCCTCAGCGTTTTCTCTTCTGGGTATCTCTGTGGGAAAGCAGCATCAATATTGATGAAAAAATTAAGAGCAGTTTCAAGGTGATTAACTTCCATTTAGTTTTGATTTTAGAAACACTGTGTTAAAGTAAATACT
2810432L12Rik	NM_025944.3_538	chr4:49597378-49610742	pass	LG5	43.668	51.309	29.671	278	189	89	0.341549	GoldenGate	CCAGTGTGAGGGGCACCAGCTCTTCCTGTGTAATGTGGAACGGAGTGTGAGCCACTTTGA[T/C]GCTAAGCTGCTGTCTAAGTATGTCCCTGTGGCCAACCGCTACGAGGGCACCGAGGATGAT
6430704M03Rik	NM_001142965.1_962	chr4:56973008-57003263	pass	LG5	49.197	56.184	36.132	270	150	120	0.45583	GoldenGate	TTCGGGAAGTATTTAAACCGTTTGCGAACACTTCAAATATGTTTTCTATTTGAGCTTTTC[A/G]GTGTCTGTGCGTTTTGGTAAAACTGAGTCGTCATACTGATTGGGATTTACACCCAGACAA
Impad1	NM_177730.3_701	chr4:4691501-4720453	pass	LG5	60.258	68.175	46.334	132	23	109	0.198944	GoldenGate	AAAAGCCCTTGGGGGGCATATGACCACTCTGAGTGGTGAAGAGATCAGTTACACTGGGTC[T/C]GATGGCATTGAAGGGGGACTCCTTGCTAGCATTAAAATGAATCATCAAGCCCTGGTCAGA
1110037F02Rik	NM_001081183.1_1722	chr4:11413105-11478290	pass	LG5	64.189	71.827	50.084	239	166	73	0.197183	GoldenGate	GTTTGTCAGTGGAGGCAGTGGGAGAGGTCGTCATGTACGGTCTTTTACTCGATAGACTTG[A/G]GAACACTCCAAGGAAATGGACATTTCATGAGGACAAAAAAAAAAGACACTGAAGGACCAA
Gimap9	NM_174960.2_830	chr6:48626134-48628703	pass	LG6	0	0	0	416	217	199	0.391228	GoldenGate	GCTCTTACTTCTCTGAAAAGATATACGAGGACATAGACAGAAGGCTGAGACAATGTCTAA[A/G]GGAACTGGAGGAAACTTACGCTCAGGAACTCACTGCTGAAATCAAAAGAATAGAAAGGGA
Klhl11	NM_172565.2_7222	chr11:100323926-100334096	pass	LG6	14.304	17.596	11.313	471	251	220	0.498246	GoldenGate	GTTGTTGAGAGTTGTAATACAGTGACAGTAACTTTACAAAGTAGTCATTTGCTGCGAGGA[T/C]TTTACTTAGCCAAATCACTGCTCACTGTAACCCTTGCAGAGCTTTTGGCTTACTCTGTGA
Ywhah	NM_011738.2_730	chr5:33361465-33370615	pass	LG6	33.936	43.894	22.689	429	199	230	0.387719	GoldenGate	ATGGGCATTTGCTGGACTGATGGTTGCTTTGAGCCACAGGGCATCATTCCCTTTTGAATT[A/G]TGCAGAGAAGTGTGTTCTGAATGAGGCATTTTATTATGTCTGTTGATCTATGGCAAATCC
Hmgxb4	NM_178017.1_445	chr8:77517602-77555871	pass	LG6	7.936	8.228	7.861	523	250	273	0.482394	GoldenGate	CTGTATGTATTCTGTTTAAATTACGACACAACAGATTCTAATGGCTCACCAGTCTCATGA[A/G]TAGGATTTTATGGTCCTCTGGTATTTGATATTCTCTGTCTTCCTAGGCATCTGGCTTCAT
FI597043	FI597043.1_350_AG	n.a.	pass	LG6	7.947	8.228	8.419	85	38	47	0.401869	SNPStream	GCTTNNNCCTANNNNACCCAGTGGCCAACTCCCCTCTGGCCTTTTACATCTGGCCTTTCNNNNNGTTTGGTGACGTAAGCATAATAATTAGCCCTTTTCCTTAAATTGGTTTTGATTTTGCTCTTATGAAATACAACTAAACTGATCTTTATAGATCACTGTCTTGATCTAATCTGAGCATGAATTTATTGTTTCTGAAACCAAATACCCAAGGCTGCTAATTGATAAGATAGAGGGGTTTGTTCATTCCTCTCT
FI597555	FI597555.1_467_CT	chr8:48600786-48601141	pass	LG7	0	0	0	152	79	73	0.151852	SNPStream	TTTTTNNNNNTTTATTTACTTTTATGTGCATTGGTGTTTTGCCTTCATGTNNNNNNNNNNNNNNNNGCCAGATCCCCTGGAACTAGAGNNNNNNNNNNTTGTGAACTGTGGGTGCTGGGGTTTGAACCCTGGTTCTCTGAAAGAGCAGCCAGTGCTCTTAAACTGTTGAGCCACCTCTCCAGTCCTGTAAAATATGAATATTATAAAGACTTTATTAGTATATGTAACAGCAGGGAAGCACGAGAAGGCAAATGT
FI596479	FI596479.1_358_AG	chr8:44816141-44816227	pass	LG7	11.287	0	18.655	198	124	74	0.210714	SNPStream	GCCGAGACAAGACGCTGGANNNGGTAGAAGTGACTTTAGCACTAGTTTTNNNNNNNNNAGGGATTCAAGCAGATTCTGTGGGTTTCTTGCCAGCAAATCTAGCAGAAGTGGTGTGCATAAAGTTCTCTGAGAGATCATGCCTCAAAACTTAACAGGAAATGTTGCAGAGGAACACTCAACAGACTTCAANAGNACTTGTGAAAACAAAANAAAGTAAAATAAANACTTTCCCCCACCCCAAAATACTTGGATTGT
Fat1	NM_001081286.2_4755	chr8:46035562-46137611	pass	LG7	17.19	3.223	33.847	196	115	81	0.217544	GoldenGate	AAGGACTCTTCTCACAATGGCCCACCCTTCTTCTTTACTATTGTGAGTGGAAATGATGAT[A/G]ACACATTTGAAGTGAACCAGCACGGGGTCCTCCTGACGGCTGCGGCCATAAAGAAGAAAG
Gpm6A	NM_153581.4_234	chr8:56040081-56146231	pass	LG7	27.682	10.735	49.492	387	200	187	0.464664	GoldenGate	CCAATTTAAAGCCGAGATTTCGACACAAACCTCAATTTCTTTCCCCCATTTTAAATGCAA[A/C]GCAAGGCTTATGAATCATAGTGTCTCTGCTCCTAGAATTAATACCACTCTCCACACCCCC
Ythdf1	NM_173761.3_1376	chr2:180639082-180655641	pass	LG8	0	0	0	231	88	143	0.355634	GoldenGate	CTCACAGTACTGAAGTGGCTTGCCATTTACTACCTGTGATGTCCATCAGAATGCTAACCT[A/G]CCCTTCTGAGTTCCCTACTAGACAGATAATGTAGTTTCCAAGTGTGCCCGCAGCTGTCTG
Adig	NM_145635.2_595	chr2:158328348-158333934	pass	LG8	14.548	12.606	14.084	231	126	105	0.200704	GoldenGate	CAAGGAGCCTTCCTGGGACCTCCGGTGGTCAGACCTACCAAGCCTGTTGCCGAATCATCC[A/G]TCCTCCATCAACACAGATGACCTGAAGTCTTTCAGAGAAGAGTCAGGCCCAAGGAGTTTA
Tm9Sf4	NM_133847.3_3050	chr2:152987037-153036199	pass	LG8	19.981	19.569	18.628	241	133	108	0.222807	GoldenGate	GAGAGGCGCTCTCTCCTCATGGTTCCTGACCTCAGCATTTATACTTAGTTCTTTCAGCCA[A/G]ACCCATCCCCTCTTCCTCCCATGCAAGTTCTTTTGGGGACACCCAGAAAACTTCTCTGAG
Kcnb1	NM_008420.3_1333	chr2:166928883-167014299	pass	LG8	4.941	1.331	7.319	307	171	136	0.320423	GoldenGate	AGGGGGATAAACCAGACCACCGCTCTTAGGGCTGTCACAGGAATGAGCGTTCCAGACAGC[A/G]CCTAGCCTGAACTCAAAAGATAGGTGAGCGTCAAATATGCAAACAAGATAGATTATTCAA
1700029J11Rik	NM_029608.1_557	chr2:172298054-172299816	pass	LG8	4.941	1.331	7.365	153	71	82	0.128975	GoldenGate	GGCAGCCAGCAGTAGCTCCAGGCTGCATAGCCCGGAGATATCCATGGACCCGCGCAATAA[T/C]GTCACGATATATGAGATATGGGGAGAGGAAGACTCTGAGTGAGTGGATGGGACTTTTATC
Pabpc6	NM_001163836.1_391	chr17:9859362-9862569	pass	LG9	0	0	0	224	63	161	0.333333	GoldenGate	CTTCGAGACCCAGGAAGAAGCTGAACGAGCAATTGAGAAGATGAACGGGATGTTTCTAAA[T/C]GATCGCAAAGTGTTTGTTGGGCGCTTTAAGTCTCGTAGAGACAGGCAGGCTGAACTTGGA
Marcks	NM_008538.2_2217	chr10:36853049-36858732	pass	LG9	12.594	12.314	15.266	283	158	125	0.448944	GoldenGate	AAGTAACATTTGGAAAGAGGAAACTTGATCCTGAGTTTTGGAAGATTAAAGTCAAACCTG[A/G]TAACCAAAGGACTGATTTGTGGGTCTTTCCCACTTTAACCAACTTGTTTGAAGATCCCTA
Ncoa7	NM_001111267.2_831	chr10:30365388-30375673	pass	LG9	14.727	17.073	15.404	151	44	107	0.137809	GoldenGate	TGAGAGAGTCTTATCATCGACTTCTGAAGAAGATGAGCCAGGTGTTGTGAAATTTCTCAA[A/G]ATGAACTGTCGCTACTTCACGGATGGAAAGGGTGTGGTCGGAGGTGTAATGATCGTCACT
Hsf2	NM_008297.3_1637	chr10:57206191-57232949	pass	LG9	14.727	14.732	15.404	205	84	121	0.27193	GoldenGate	AACCCAGAGTAAGCTTGTTCGCCTGGAACCGTTGACTGAAGCTGAAGCTAGTGAAGCCAC[A/G]CTGTTTTATTTATGTGAACTTGCTCCTGCACCTCTGGATAGTGATATGCCACTTTTAGAT
FI596676	FI596676.1_380_GT	chr10:4286041-4286346	pass	LG9	3.339	3.752	3.49	34	0	34	0.0355805	SNPStream	TTCTGCTTGTTCTTGCTTCCCAGTCCCACTTACTTGTCATCACGTGACAATATGACTCTNNNNNTTGATACCATATTGAGTATCTTAGTTCTAGGGNNNNNAGTGGCATTTTCATCCAGAAGAAGCTTCTTCACTTGTTTTACCAAAGTTGAGTTTGACCAAGAGCCAACGCTTTCCTGATTCTTTTTTCTCCACTGTTCATCNGCTATCTCCATNNCTATCCCTTTTTATTTTCCCTCTCTTAAATGTATCTGT
Syne1	NM_153399.2_2180	chr10:4795849-5009592	pass	LG9	5.578	7.504	4.895	274	125	149	0.27305	GoldenGate	GGAACTTCACAGACTGGAGACCATACTGAAACACTGGACCAGGTATCAAAGTGAATCTGC[A/G]GACCTGACTCACTGGCTACAGTCTGCAAAGGACAGGCTGGCATTTTGGACTCAGCAATCT
Grik2	NM_001111268.1_2808	chr10:48819269-49508560	pass	LG9	7.222	7.504	10.147	142	122	20	0.140071	GoldenGate	AATAAAAAAAGTGTGAAATCAGCAAAAATTATAGAGCTGCAAGAAACAGTACAGTCCCCC[A/G]GTCACAGAAATAATCGAAGAGATGTCACTAGCCCCCAGTAGTCAGTATACTCAATCATCA
FI597508	FI597508.1_311_AG	chr6:10672537-10672925	pass	LG10	0	0	0	209	159	50	0.175	SNPStream	AGCTCCTNNNNTTAGAATAACCAAAGGGAGTTTCAGATCTCTTTGACNNNNNNNNAAAATCACTTTAAAATGGACAAAGGTAAAGTCANNNACNCNCTTCAGGATGAAGAAGCTTGAATACTGCAGAATGTCTAGTTAAAAAAAAACTTCTGCTGATGTACTTCATATAGTCAAGCAGCTTCCATGCCTAAGGTTTATGTACGATAAGATACTACTTCATTTGTGAATATATTGCATCTCATTTCAGTCCGTAGT
B630005N14Rik	NM_175312.4_3089	chr6:13575675-13627966	pass	LG10	0	0	0	89	55	34	0.0809859	GoldenGate	GTTCAGGGTGTAAGTGCTGAAATATGAGCAGTCACTATGGTTGGCGCCAGATTATATAAG[A/T]AATGACCGGTGAAGTTGATAGGTCCTTTCAATATTATATGGGTACGCTAAAAATGGTTTC
FI598635	FI598635.1_492_TC	chr6:14508210-14508385	pass	LG10	1.924	2.634	0	228	74	154	0.207364	SNPStream	TTANNANNTGTCTCACTGTATAGTCTAGACTGACCTCCAACTCATGATCCTCNNNNNNCTAACTTCAGAAAGTTGGGATAACAGGGAANNNNNNCTCTACCCATAACAACGCACTCTAAATGTAGTGAAAGAGATCCAAAAGACAATATGACAACAAGGAAGATTAGAGGCATAAGTTAAAGGTTGCACTTAATGACAAGTGTGCTTATTATAAAACAAATCATGCACTGCCTAGAGTCAGCACTCAACAGCTTG
Cav1	NM_007616.3_736	chr6:17256370-17291324	pass	LG10	12.061	12.771	0	20	20	0	0.0193662	GoldenGate	AGTGATGGAAGTATTCCCGACTCTTTTTTTTTTCCTTATTATCTCTTTGGTGCCAATTTC[A/G]AGTTTCAAGTTGCTATCCCAGCAGCCATTTAGGAGTGGTTTGTCCTGGTCCAGAACAAAG
Hook3	NM_207659.3_3992	chr8:27131893-27229696	pass	LG11	0	0	0	66	46	20	0.0561404	GoldenGate	TAAAGATATTTACTGCGAATGTCTGAGCACAGTATGAGGCATCCGCCTAGGCAGACCATA[A/G]AGCAGCAGACTTGGAAATAGTGGAGAGAGCCGTGTGAGGACAGGGCACTGTGGGCGCAGG
Wrn	NM_001122822.1_2863	chr8:34344845-34495999	pass	LG11	14.422	18.148	0	118	98	20	0.0848057	GoldenGate	TCCACATGGTAATTGAGATCCTTGAGAGTGGGGACAGCAGAAGCCAGCCCTCCTGTGACT[A/C]CAACAGAAAGAGATGTTTGCCCAGCTCTGAAGAGAGCAGCGTGAGTGTTAAGAAAAGCAA
Fam115A	NM_029930.2_2433	chr6:42622546-42643058	pass	LG12	0	0	0	97	40	57	0.173684	GoldenGate	CATGAAACAGTCCTGGGAATACCTCGAAGCCGTGCCAATATTGCCCTGTGGCCCCCTGTT[A/C]GGGAAAAGAGAGTCCGAATCTACCTAAGCAAGGGGCCCAATGTAAAGAACTGGAATGCCT
Cnot4	NM_001164414.1_1534	chr6:34972065-35083737	pass	LG12	6.363	9.193	5.283	256	64	192	0.385563	GoldenGate	AGTATCATCATCTACAGACTGGCAAGCAGCGTTTGGCTTTGGTTCTTCTAAACAGCCAGA[A/G]GATGACTTGGGGTTTGATCCCTTTGATGTCACTCGAAAAGCCTTAGCAGACTTAATTGAG
FI596542	FI596542.1_338_AG	chr13:34404662-34405338	pass	LG13	0	0	0	263	155	108	0.271062	SNPStream	ATGTTGATGATGTCATTCAAGGAAGCTCCCTAGCATGCNNNNNNNAATTGGCACTTGTGTTGGCTACTATTGACAGCAGGCCGCCTGAAACTGGAGGACTAGCTTAGAAGCAAAACTGAAGAGTTTGAGGTTTTTCAATTTAGGCAGGATATCCTGAATTTTGATGAAGTCTTTTGAGAAAAAAAGAAAGATTCTATATACTGCTAGAATAGAAATACTAAAAATGGCGACCTTGGCTGCCTACATGTGGAGAAG
FI596555	FI596555.1_459_GC	chr5:64201562-64202157	pass	LG13	0	0	0	84	27	57	0.0706714	SNPStream	CATATNNNNNNNGAAAAGGAAAAAATAAATCACAAAACAAACTCAGGCANNNNNNNNNNCTTCCAGTGACCTTTAACAAACTAACTGAATCTCACNNNNGTAAATTAGTAAATATCTTAGAAGTTACTGTCAAAGTGACTACTGGGTATCAACTTCTTTATTTTAATGTGCTTTTAAAAAGTTACCAAAGATGTGGTGATCCACTGGAGTCACATCCACAGTCCTTTATGTCTAAACATATATATATATATATAT
FI597945	FI597945.1_443_CA	chr5:45603585-45603664	pass	LG13	0	0	0	76	43	33	0.232143	SNPStream	CCTANNNNNTTCTCCAGCCCGAAAGATTGAGATATTCATTTTTCCTCCAGTCNNNNNNNNNATGTGATTTCCTATATGAAGCTTAGGAAANNNNNNNTGATCTGTCCTCATTAACTAGATTATTGTAATGTTAAATAATCTTTCTTTCCTTAGTTTGCATTACCCAATGCATGAAATGTATAGTTTTTGATTTTTGTTTGTTTATATGTTATTATGACCAGCATAGACCCAAGCAATATATATGGTGACTACCAT
FI596490	FI596490.1_296_AG	chr4:105395211-105395677	pass	unmapped							0.0229682	SNPStream	TNNNNNNGTGATGCTANNNATTCNNNNNNTCGTTTCCATTGTCCTGACAGATTGTCNNNNNNNNNNCGTCAGAGAAGGCTTGAGGGTCGGATGGNNNNNNTTNNNNATCGGGTGGGTTTTAAGTCTGGATTTCTGCATCTTTTAGCTTTGTAGTTTCAGATAAGTAACCTAATCTTTCTGGACCCATTCCTATCGCATGTATGAAAATACTTTACTGGGCCGTGAAGTTAAAAAGACAGTCGATACTTTTCCAAC
FI596530	FI596530.1_263_AG	n.a.	pass	unmapped							0.498054	SNPStream	TTNNNNTTANAAAAGAATTACNNNNNNTTAAGTCTTACAATGGCTCAGTGAGNNNNNTNNTGGGGTTTATTCCTCTTTATAAGTTAAGATANNNNGCTTTNNAGAGACTTGTCTGCCCCGTTCACCAAGCTAGTAACCTGCAGAGCCTAGGCTAAGCCTCTGGCTTATAGTGAAGTCCCAGTTCACCTGGATTGTTAGCATTGAATTTTCTTACATCCATACATTTAGGGTCTATTATGTTAATATGATTTTTAG
FI596570	FI596570.1_614_AT	n.a.	pass	unmapped							0.203509	SNPStream	TNNNNNNAGTAGCTACTTCTCATCTTTTCTGTCAGGTGGCCAGTTCATGGGGCATGCNCCTTNNNTGTCATAGAGCCTGCACTTTGCTGTAGCCNNNNNNNNNNNNATGATGGTGTCCAATACTCTTCTTGATGAAGGAGATAAACCAAAAAGAAAAAAAAAATGGAGAGTAGCAGGTTGTGCCAGAAGAGTTTGCAGCTAATAGGAAAGGTAGCTGTGTGAACCTATAATTTCTCTTGGGTGTGACAGGAACCA
FI596586	FI596586.1_230_CT	chr9:112049834-112050030	pass	unmapped							0.0109091	SNPStream	TGAGTCCAAGGGATTAATAAACAATTTTATAGTTCTCTTGAAGNNNNNNNNNCAACTGTGTTTAATGAAATTTCTATCCTGTGTCTACCAGCCTCTTGCATTTCCCTTTTCCTGTGTCCACATTTTTTTCCTTTAACGCTCTATCTAACATAGACTAGGGACTACATCCTTACATGCTGCCGTGAATTTGCTCAAACGAACGTTAACATCACACAGGGAAATCCTAACA[C/T]GTGGGATTGGCTTACACACAA
FI596604	FI596604.1_446_AC	chr4:15211761-15211902	pass	unmapped							0.0194346	SNPStream	ATTCTCTGTTCTTTTTCTCGTAGCATGTGTGTTTACTGACAGCANNNNNNNNNNTGGAACACAACAATCCACCATGGATTCCTACGGCGTACATTCGCTGTTCAGCCTCATTTGACAATAGTTTAATAGTGAACTCAACCGTTGGTTGATTTGGTTACGAATGAGATTGTAGAGATACAGGAATATTTTCTGTTAAGTATTTCATTTTTCTGACTTTTCCAGCTCTCAGAGCTCTCTCCTCTGCCTTTTCTTTGC
FI596605	FI596605.1_522_AG	chr4:15449592-15449730	pass	unmapped							0.0187793	SNPStream	CTTCTTCTGTTTCTGCAGCAACCTANNATAGAGCCTCANNNNNNNNNNNNNCTTGGACTTTTCTGACCTTATTATGAATGTAATTTTCTAACCTTGCCTTCTAACACAGTACATCCTTTGCTTCTATTGTTCTGGTTTTTCATAACCGCTTTACACTAAAAATTCTTAACAAAATGCCTTATGAAGAAGGCAGAATTGCNNNAAAATCCCTCTACTATTAGACAACAAGAGGAAACTGTCATAAATGTTTCATGG
FI596761	FI596761.1_418_AG	chr10:34577437-34577643	pass	unmapped							0.0177305	SNPStream	CTNAAATTATACAAGTATTCTATATACAATGAGAAACTCACAGGTCTCNNNNNNNNGAATGAAGTAAAGCCCTTTTTGTTATCTTAGATATTTTATAACTGAAGTCCTGTTGTGCAAAATTAGCACCACTTAGACATTATTAAATATTTTTAATATATTATATGTCACATAAGAAGTAAAACAAAGATATGTGCTCTATTTGTCCTTGCACACACAAAAATATTTCTAAAATAAGTAAGAAGGGATGTTTACAAG
FI596949	FI596949.1_174_AG	chr18:53175106-53175414	pass	unmapped							0.131579	SNPStream	CTGATAAATACNNNNNNTTGCATATCTAGTGTGTCTCAAATAGTTGTCATNNGAACTCCATTTGAAGAATTAAACTTTAACGTGACCCATGACATCGTCAGATGAAAATAAACATACCTTGATGATCTGGTTCAAAGTTAAGCACCTTCTGCTTCTTTTCCTTCCCAGTTCCT[A/G]TTTCTATTTGCCCCAGACTCCATCTGCTTGCATCTCTCCTCCTGCTGGCCCTTTTTGTATCNTCCTTTTCTTTCCAG
FI597024	FI597024.1_574_CT	chr7:3913788-3913900	pass	unmapped							0.0125899	SNPStream	ACCCCATCACTGGCACATCAGAAGGTATCTTTTCCAGNTNNNNNNNNNNNTNATCAGTGTTAGGATGATTTGTGCTTTGGCCCCAGAGACGGAGGAGAATTCTGAATTCCTCTAAACTGGGGTCTAGCAAAAACTGAATATTCTGGAGTTCTGAAAATTACATTTCTGGGGAGTTTATGCCAAGGAATGAAGTGGGTCTTTGATTCCACATGAAATCCTACCAACTTAAATAAATGGATTCTGCAGTCTCATTCA
FI597127	FI597127.1_365_AG	n.a.	pass	unmapped							0.294643	SNPStream	GGGCTTTGACATCATGGTAGAAGTTTTTGTTTCTAGGCANNNNNNNNNNGCTGCGATATTGTCTGGTGGTGGCAGCAGNGNNNGGGGGAGCCTTGGGACTCTGACTGATAGTGGCCAAGACTGACAGGCAACTCATAAGGGGCATTGTGACTAGATACATAGTTAGACAAACTGGTACCCGCACTGGGAGCTGGTTGCCATGCTCACCCTGCACGATGTCAGACAGCAATGCCAGAGCTCCTTGCTCTGNCCCAT
FI597146	FI597146.1_324_AG	chr14:19112459-19112759	pass	unmapped							0.196203	SNPStream	CTNNNNNNNNNNNCNNNGNNAATAAATAAATCTCAAAAAGAGGAAAAGGAAATAAAGAANNNNNNNNNNNAAACCTTTAAAAAATATATACAGACTGTNNNNNNNNNNNAAAAAGTGAGGTGATGCCTTCTCTTATTTCTCTCATACCTAAGGACACCAGCACCAGCTTAGTACTGGGATTAATCTGGCCTCATGCTTACTNGTTAAATTCTCTACNTCCCCAGTCTTTTAGTTTTTAAACTTTGTTTTTGGTAG
FI597549	FI597549.1_282_CT	chr8:23883074-23883286	pass	unmapped							0.024911	SNPStream	AAGCGCTACTATAAAGACGTTTTGTAACTGTGGCCAACAACCACANNNNNNNTTAAATTATCCCAGACAAGGAGGGTGCCCTTTGNNNANNNNNNTTAAGGCCTAAGAGCATCAATGGCAATTCCTGCCTGAGTGCTGCCCCACGATTACAAACTCAGATACCTACACAGAGATATGAAGTGATACCTTCAAATCAACCTCTTCTATCTACCTACCTCCCTATCTACCATCTATGTGTCAATCTCACAATCACTG
FI598024	FI598024.1_333_CT	chr7:83519365-83519628	pass	unmapped							0.0345455	SNPStream	TNNNNGNNNNTTNNNGTGANNNNNNGACCATGGTCAAAGCAGAACAGACCCTTCTANNNNNNNNNNNNNNNNTTTTGTGATTTTTAAAATAACAAANNNTNNNNNNTTTTATTTGCTGTCATGTTTCCAAGAATGCAAGTAGAGAAGAAACTGGCCTGTCATGATGGAAAAATGCATCTTCACCTGGCACACCTGGAAGTTGTAAAAATTTTAAGTCAGATAAGCTACATAGTAATGCCAGGAGAAGGCTTCATG
FI598201	FI598201.1_321_GA	chr4:75720305-75720778	pass	unmapped							0.0230496	SNPStream	CNTAANGNNNNNNNNNNNAAAAATCCAAAAGCAGTGAGAGTCTTGGTTGGTGTNNNNNNNNNNNNNNNNNNCAGAAAGAAAAGCACCAAGAGTCTTGNNNNNNNNGTACATCTCTCTAAAGACAGAAAGAAAAACACCAAAGAAAAACATTGGCAGAGGCATGAAGGTTGGAGGACGCTGAACTATTCACCCATACACACATACAGTAACATGCTTAACTTGCAGAAGAAATACGAGAACCTGGACAGGTTGACA
FI598241	FI598241.1_470_AG	chr2:114622024-114622443	pass	unmapped							0.0228873	SNPStream	TTGTGCAGNTGACTTCAAGTCCCATTTCATGTGTGGCAGGATTGCCATGGNNNNNNNNATCAGTTTTACTATGTCAATAGCTCTGATTTGCATTTGTACAATGACTAATAACACACAGCATCTTTTTGCGTGGTATTTTTTCATGTATATCTTCTACAGTGAGGTATCTGTTCATTTTTCTTCAGTTTAACATTGGTTTCTTCAGTTTTGAGGCCTAAGACCTCTTTCTAGGTATGTTTGATGCAAGCAGAAGGC
FI598319	FI598319.1_445_AG	chr17:12060827-12061075	pass	unmapped							0.0186567	SNPStream	GCAGTTCTGCATCCCACCTCTAAGAGCATGAAATATGCCTCNNNCNTTNNNNNNGCCTTCGTGCTGTCACGGCCCCATCATTTGNNNNNNNTAACAGGAAAGTCTCGTACAGAAATGAGATGAGATGCTACTTGTTGAATCCTTGAAGAATGTAAAGTACTCGGGGTGGATGCCTCTCAGGCGAGAAATCGCCGGTTATTTATTTATCAGTTTTTAGAGCATTCCCACAAGCAGCTTTCCGTGTAAATAGGGAGG
FI598501	FI598501.1_370_AG	chr6:51974056-51974319	pass	unmapped							0.0196429	SNPStream	GNNNNCTTTTNNNTTGTTTTGAGAACGGACTGCCTTTATATAATCGCTTTAAGCNNNNNNANTCAGGAAACCATCACAAAATTCAGATGAAGCAGCCGTTCTCACTGCCTGGGTTAAATTGTTATTTGAAGATGTGTAATTGAAAGTCTGCTCCTAAAATACATCTTTTGATGAGCTGGAGTCACAAGCCCATCTTTTCTCTCCCATTACTTTAAAGCCTTTTCTTATGGGGGATAATCAAGTTCAATTTCTTTT
FI598882	FI598882.1_420_CT	chr13:93652560-93653241	pass	unmapped							0.0144404	SNPStream	AATGAGTTTAAANNNNNNGGGCTTGCTGCAGCTGGAACCNNNNNNNNNNNNNTCAGGTACGTTAGACAGTCAGATGTNNNNNNCTGNNNCCAGAACATAGCATCTACCCATTACACCACGGCTTCTGTCTGAAGTATAATGGAGCACCCAAACAAAAAATTGGATATGAATTTAGTTTCTCTGTCCCTTTAGAGTCAATGTGCAGCGTTGTTCTCATGCCTAGTCTCCAAGTGGAAAACATTAGTGGTTCATGGG
Ahcyl2	NM_001171001.1_1654	chr6:29809596-29862310	pass	unmapped							0.0175439	GoldenGate	CCACTGGGACCCAGAGTTTTGCTTCCTTGTCATTTAACTGGATTGTTTCCTGGGAAGCCC[T/C]ATCTAGACTGGCACTTTTTCAGAAAAGGAGGCCTCACATGGATAGGGCTTCCTGAAACTC
Mttp	NM_008642.2_2722	chr3:137752819-137794341	pass	unmapped							0.0231317	GoldenGate	AAAAGTCCTAACGAGTACAGTGACTCTAGTTTTGTTTTAAGAAGGAGCTAGTGTCTGGAT[A/G]AACAAAGAAAACAAAAACAAAACCCCCAAACCATAAAGGCTTAGGCAAATATGAATTTGA
Ppargc1A	NM_008904.2_2250	chr5:51845488-51945160	pass	unmapped							0.0569853	GoldenGate	TACACCTGTGATGCTTTTGCTGCTCTGGAGAATGGATACACTTTACGCAGGTCGAATGAA[A/G]CTGACTTTGAGCTGTACTTTTGTGGACGGAAGCAATTTTTCAAGTCTAACTATGCAGACC
Mrpl46	NM_023331.2_602	chr7:85920227-85927975	pass	unmapped							0.0387324	GoldenGate	AAATGCACCTTGTGGCCACTACAAGTACAAACTTCCCAAGGCAATGCGGACAGAGAGTGA[T/C]ATTGGGGTCAAAGTCTTCTTCTTCAAAGCTCTTCTGCTCACAGGAGACTTCTCACAGACT
Csnk1A1	NM_146087.2_3467	chr18:61715236-61747953	pass	unmapped							0.150376	GoldenGate	CTGAAATATTTTTGTAACACTTTTTTGTATTTTTGCCATTTGAAAAGGTGTGTCATTGGT[A/C]TGTAACTAAGTTGCAGGTTGGAAACTGCTGTCAGCTTTGTGAATCAGAGCAGAAATGTTT
Fam19A1	NM_182808.2_1350	chr6:96063148-96607191	pass	unmapped							0.113074	GoldenGate	AGATAGGCAAATGAGGATTCTTGAGGGAGCTGCTCCACCACGCTTTTAAGACTCTGGCAG[A/G]GTGGCAGGATGTAGATCCCTATATTAATAAGTCCTGTAAATACAATGTCTTAGGGCTTTG
Sgol2	NM_199007.2_1264	chr1:58052818-58083121	pass	unmapped							0.169611	GoldenGate	GAAAAGGATCATTTATATTCAAACCAGAAGGACGAAGAGACCAGTTCTGAAAAGCTAGAC[A/G]TTGCGAATGAATTCCAAAGAGCTGATCTTTCCACGAAAGATAGCAAAACTGTATGCGACT
FI596711	FI596711.1_444_CT	n.a.	fail: excessive error rate									SNPStream	ATCCTCATCCCCAGGACTATCTGAATCCATGCTGAGTGCAACAANNNNNNCAACCCATGCCAGTGGCTTCTCATAAACAGAAATTGTTTTCTCACAGATCTGAAGGCTGGAGGTCCAAGTTCAACATCCTATCAGCTTCCGTATCTGCTGAGGGCTACTTCCTGGCTCATGAGCCCTCCCAAGGTGACCTTTCATCAGATCATTTACCCTGTTCATTGGGGTACCACCGTCNTGATGTCAGTACATCNCAAAGGC
FI596780	FI596780.1_597_GA	chr6:22869733-22869822	fail: excessive error rate									SNPStream	GTCCTAAACTCACAGANNNNNNAGGAAAGAAATCCCTACATGCTTTCCTCTGACTTNNNNNNNNNGAGCCAGGAAAAGCATGTACTCTCCCAGGCCAAAAAAAAAAAAAAAAAAAAAAAGTAAAAAAAAAATCTTTCAAACAATCTATATAAAAATAAGTAGGAATATACATATAAGCATATACACAATTATATATTTATTTCTCTTTATACTCATGTAAAGGAAAGTTTTACTTTCTTTGATAACCACCATTAC
FI596845	FI596845.1_473_CT	n.a.	fail: excessive error rate									SNPStream	GGGAAGGATAGGGATGAGAAAAGGTTTCAGTTGTTCCTTNNNNTTNNNNNNNCCACCCGCTTTTCAGCATATCCATTTTTTTNNNNNNNCTTGGGGCCTTCTCATTAATTCCAGCAACTAGAGAAGACCGGCTGAGATATCTAGCCTCATCAGACTGGGTAACTACTAGATTCTTGAACTTTCCACTCAAAGTGACACATTGTTGGCCTGCAGCCTGTAAGTCATTCCAACAAATTCCAACAGATAAATGGGAAT
FI596880	FI596880.1_563_CT	chr7:75280043-75280511	fail: excessive error rate									SNPStream	GTCCTTATTTACTTACACATCGGTTTTTGGCAGTCNNNNNNNNNNNNGAACTTGCAGCAATTCTCCTGCCTCTGCCTCNNNNNNNCTGAGGCTGTAAGCACGCACGGCTACTAGAGTTTTTTGGAAGGGGGAGGAGAGGAAGTAACACAAATTTTCAGATTTTCAGGTACAGAGACTGTTGAGACAGCAGAACAAATGGGAAGTATGTATCTGAAACCAAGGCTTAATTTAAATGGTTTTACCAAGGTTCTGTGT
FI596899	FI596899.1_459_AG	chr13:18902282-18902483	fail: excessive error rate									SNPStream	TACCTAATAAAAAAATAAACAGAAGCACGCACACACAAATTATTTANNNNNNNNTATTTGTCGTTTGGTGACACCGACAGGCAGAAATGGTGAGTAAAAGACCAGTGTGACGCTGGTATCTGAAAATCCGTGTTTTGCTGTGTCCTCAGCTGCTGCTGTTTGAACGGACGTGGATGAACAGATGGAAGTCTTCTGTCCTGCACGAAGGGGAAGGGAACATAAGGAGCGTGAAGTGGAGAGGCCATCTGATTGCTT
FI596968	FI596968.1_273_CG	n.a.	fail: excessive error rate									SNPStream	CTACTCTNNNNNNNCCCACCTATACTTCCTGCCTGGCTACTGGCCAATCACCACTNNNNNNNNNNNNNNTGAGTGACAAATCTTTACAGTGTGTGAGACNNNNNNCCCATAGCAGGATTGCATTCACAGAATAAACTAAATGCCATGAATCTACACCACATAACAAATCATTGAATACCTTAGTTTCTAGAAAAGAAGGCATTCCAATTAAATTCCTAACCTGCTTTCTGTTTCAAGTGATACAGCTGTCAATAC
FI597197	FI597197.1_259_AG	chr7:117835942-117836552	fail: excessive error rate									SNPStream	TAAANATGTGTTGTTCTAAGCTACCGAGTTTAGAAGAAACCACTGCGNNNNNNNNNACAACCAATTCAGGCAATGTGGCTGGGANNNNNNNTTTGGGACATCAAAATGTGGTAGGATAGTGTCCTTTATCCAAGATAGAACCCATGTTCTGGGATAGACTTAGCCTCCTTGACATAGTTGGTAGTTCCAAAGGCCAGGTTTCCCAGAAGCCCTTGTGAATAGCTTTTGGGGGCCGGCACTTCTCCCAGGAGAAAA
FI597210	FI597210.1_295_AT	chr8:51725499-51726201	fail: excessive error rate									SNPStream	TNTTGACTCTTCTGTCATCAGTAAATACATACACACAAACACACACACACACACANNNNNNNTTTATTTCTTGATCATGTCTATTTTCCCCACANNNATANNNNAAATTAAGTGGACTGTCTGTCCCATTTTCCTCCTGGGTACAGGTTTCTATAATATTAGTGCTTGATAAAAGACATTTTATCTTGTAAAAGGACCTGGTGTCTAATTCATCAAACAGCAATATATATTGCAACCCTCAGCTGAAACATGTAT
FI597977	FI597977.1_184_CG	chr19:29457656-29458059	fail: excessive error rate									SNPStream	TGCCTGCCTCTGCCTCCCGAGTGCTGGGATTACAGACGTGCTTTTNNNNNNNNNNNGCGGCGTCTGCCGTTTAGTGGTTCACAGNNNNNCNNNNCGGCGCCACTGTGTGCAGTGCAGGGGCGAGGTGTTGGACTGGTAGCGGTGGAGGCTGAAGAAGACAGCTGTAAGGCTCCTTCTTAACAA[C/G]TAAATAACCACAGACTTTGAAAGACCATTGTGCCCATTGGTCTCAGTTGAATTCAAGTTGAATTCCT
FI598097	FI598097.1_413_CT	chr15:72183530-72183660	fail: excessive error rate									SNPStream	TNTNNNCTATCTAAACTTTCTTCTGAATTAATTAGTCTANNNNNNNNNNAATAACATTTATCCAGAACAGAGTTAAGACAAAGAAATTCCAGGAAAATGGTTTTCTAATGCACCTTCTCAGATGGCGTGTCATCTAGAAGAACATTTCTCAAATATGGTGTTGAGTGTCTGGCGCGTGTCATAATAATTTGAGGTTAATAACCATTAAAGAACTAATGTGCTTTGAATGATGCTCTTTATAAATAACTCGGAGAA
FI598152	FI598152.1_363_CT	chr3:103335591-103335949	fail: excessive error rate									SNPStream	TGACGGTGCCTTGCTCTGATGGATGCTCTCTGTTCTTTATGTGNNNNNNNNNNNNCNGAGCAGAGCAACCCAATCTTCAGCTCACTCNNNTNNNTGCCTTTGTTCCCACCTTCGCCGTTCAGGCTCAGCAGGGAATGTGGGAGCCAACGTCTTTGAACATCTACTACTCACACATAGGATGTGAGTCTAAGCACGGAGAATACAGTGGTGATCAAACGCAAACCCTAGGGCCGGAGAGAAGGCCCCGCAGTGGAG
FI599516	FI599516.1_190_AG	chr8:112676437-112676629	fail: excessive error rate									SNPStream	AGTTANNNNNNTTATAGAGTCTTGCCATCGCAGAAAAACTTGAGAAAAATNNNNNNNNGCACCATAAAATTAAGGACATATCTCATGTNNNGACGAGCTGCACCGAAAGGAAGGACTTTGCCAGCCTAANAAGTGNTTNTTTCCAACCTGGGGATCTCACTGAGGCATGAGTTCTGATTCAGTGTGGCA[A/G]GGCGTCTACAAGGACCCAGGTGACGTGGCTGCTGCTGCTACTGCCAGTGCGCAGACCACAC
Xkr9	NM_001011873.2_347	chr1:13658852-13691804	fail: excessive error rate									GoldenGate	TCAGTGCTAAGCTGCAGGATAAACTAATATTCATTCTTGTATTTCCCCCTATTTTTGTAT[A/C]TGAAAAAGAGTAGCTAACCAAGAGCCTTAGTCATTCATAATGAAATATACCAAATGCAAC
Plk1S1	NM_001033298.3_1070	chr2:146681625-146795825	fail: excessive error rate									GoldenGate	GTGAATATAGAAGGCAGGCCTCACGATCAGTCTACACCGAGCAGCAAAGAGATCCGCTCT[A/T]CACTGGTTACATTGTGCAGACTGAAAGCCCTCCTGATTCAAAAGGGGAGTCCTCCCCAGA
Dmd	NM_007868.5_971	chrX:80194209-82450389	fail: excessive error rate									GoldenGate	TCCAGATAAGAAGTCCATCTTAATGTACATCACATCACTCTTTCAAGTTTTGCCTCAACA[A/T]GTGAGCATCGAAGCCATCCAGGAAGTGGAAATGTTGCCCAGGCCAGCAAAAGTGACTACT
Gnai2	NM_008138.4_698	chr9:107516469-107537673	fail: excessive error rate									GoldenGate	GCATGAGAGTATGAAGCTGTTTGACAGCATCTGCAACAACAAGTGGTTCACAGACACCTC[T/C]ATCATCCTCTTCCTCAACAAGAAGGACCTGTTTGAAGAGAAGATCACACAGAGCCCTCTG
Atrx	NM_009530.2_3071	chrX:102992956-103124711	fail: excessive error rate									GoldenGate	AACTAAAGAGAGGAGTAAACACGTGAGAACCAGAGCATGTAGAAAAGTACAGAGTGGTTC[A/C]TCTGATGGTGCTGATAGATTTCCAAAGAAAGAGCACAGCGATGACTCTTCGGAAGGCGAG
Bche	NM_009738.3_1374	chr3:73439731-73512337	fail: excessive error rate									GoldenGate	GCAGCTTGGGAAAGGAAGCAATTCTTTTTTACTACGTGGATTGGTTAGGTGACCAGACAC[C/G]GGAAGTTTACCGGGAGGCTTTGGACGATATTGTTGGGGATTACAATCTCATCTGCCCTGC
Samd9L	NM_010156.3_73	chr6:3322257-3349571	fail: excessive error rate									GoldenGate	ACCAAACAAAAAAAAAGCATTTCGGGAAAAGGTCTACTCACATCAGAGAATCGAAACTGC[A/G]ATGGAGACAGCTTTATTTTTTTCCCCACTTCCTTAAGCCCTGTCAGCGTCAGACACACCC
Mid2	NM_011845.2_1292	chrX:137212567-137302254	fail: excessive error rate									GoldenGate	AAAATACTGGCAATGGCAGGGACCAGAGGCTACCTCTAGCTAAAGCCAGTTGCACAAACA[A/G]AACATGACCTACATTTAACATCATAAGGAAAGTGATTCCATAAACGTGGTCATTGTTGCT
Plcl2	NM_013880.3_3914	chr17:50648872-50827819	fail: excessive error rate									GoldenGate	AAATGGAGACTAAGGGGCCTCCCTGTCACTGGAGAGCCACAGCCCTAGGGCCAGTCACTA[A/G]GGAGACTATGGGGTTTCAGAGCACAACCGGAACACCCAACTGCAATCTGCTGCAGCCGTG
Mrps31	NM_020560.2_271	chr8:23521812-23540137	fail: excessive error rate									GoldenGate	AATAATATCCAAAGACATTTTGGCACTGGCAGCTCCATCTATAGCAAGAAGGATAGCCAG[T/C]CTGTTCCAGCTGGTGAGATTTCCCAGAAGGCAGCAAAGAAGCAAGACAAAGGAGAGGATA
Eif1Ax	NM_025437.4_454	chrX:155810127-155823631	fail: excessive error rate									GoldenGate	TAAAATGAACTCAACATTTTACATTCCAGTCCTTCTGAAGATTGCCCTGCAAGTTTGGAA[T/C]CTGGTCATAGACTTCAAGGAAAAGTTTTCACTGTATTGATTGTAATTTGTTGAGACAGAC
Sfrs18	NM_025669.1_2108	chr4:21774730-21803622	fail: excessive error rate									GoldenGate	TCTGTGGGAAATGCACTGTTCCTACTTAGTGGGCGAAACTTAGACGTCAGGTTTGCTTCA[A/G]CCTAAAAAAGCTTTATCCACTTTATTTGACTAAAGCATTCATAGTAGAATGATTGTAAAT
Gtpbp4	NM_027000.4_2768	chr13:8971724-8995258	fail: excessive error rate									GoldenGate	TTGTCCCCTTTTCTGCCCCTTCTCTTTCCTCTAAAAAAAAAAAACCTCCCATGTGAACCC[A/C]GTTGTGTGGTGTGACTCCTTCCCACCATTTTTTAAATTTTAACGACTTTGCTTTGTTATC
Ppp1R12A	NM_027892.2_1880	chr10:107599456-107714631	fail: excessive error rate									GoldenGate	AACCAAGCAACAGCGGGACTTGCACATCCTCCCCAGTGGACCATGTTGGCAGTCACTGGA[T/C]GCCTGAAAGATCCTCTGGAGACTGTCATTTTCCCACATCCTGCCAAATGCCCTCTTATCT
Pdzd11	NM_028303.3_766	chrX:97818245-97821246	fail: excessive error rate									GoldenGate	GCGTTCTATATCAACTGTACTGTCCTTGGAGTTCCCCTAGTTTCCTGGGTGAGTTTCATT[T/C]TGGAAAAGGAGAGAGCTGGTGATGTTTGTAGCCTGTGTGGAAAGCCAGCTGGAAAGCAAC
4930404H21Rik	NM_028654.1_825	chr7:140778707-140793798	fail: excessive error rate									GoldenGate	CACAGAGGCTGTCTCTCCACAGGAGCCCGATGATTAGAAGATTCGAAGATTCTTGATGAC[A/G]TTTGTGATGTCATCTCATCAGGCATTCATAAAGTATATGTCTCTGATCCAACACTTTTGT
Loxl2	NM_033325.2_993	chr14:70009283-70095641	fail: excessive error rate									GoldenGate	CCAACTTCTGTATTCCAGGCAGTTAAAGCCACACTTTAAAGTACAGTAGCAAGACATGCA[T/C]TCCAAGACTCCAAGGGGAATGACTGAAGATTTGGATGGTTCTGCCACAGGACAGGAAGAG
Rbm16	NM_134123.3_2790	chr17:3114972-3198859	fail: excessive error rate									GoldenGate	CGACATATTTCAGAACAGCAAGGTGTGGCATATCTTCTCCATATCTTTAGGCTGCTGCAG[A/G]ATTTTAAGGTAACAAACAAAGCTGTGACATTTTATGCAAGGACTGGCTCTAGATTCTTGA
Las1L	NM_152822.2_824	chrX:93130652-93152298	fail: excessive error rate									GoldenGate	GGAGCCAGAGCCTCAGGAGGATGACAAAGATGAAGAGCTGCCTGTTGAGGACAATGTGAA[T/C]GATAAAGACAAGAAAGAGGCAGATTCTCCTCCAGAACCCAGTCCAAGATATAAAGAGCTG
Sec63	NM_153055.3_1205	chr10:42481302-42552320	fail: excessive error rate									GoldenGate	AGAAAACTGTATGAAGCTTTCACAGATGGCTGTCCAAGGCCTCCAGCAGTTTAAGTCTCC[C/G]CTTCTGCAGCTCCCTCATATTGAGGAGGACAACCTTAGGAGAGTTTCGAACCATAAAAAG
March6	NM_172606.2_3994	chr15:31385654-31460792	fail: excessive error rate									GoldenGate	GAAGAAAATGCCAATGTAAACTTTGTATGTAGCCAACCTTAAAGTTCTGTGTGTATGGTC[A/G]TGGCCCCCACCTCCAACTCCCATGCTCTAGGGGAAAGAAGGAGATAGGACATCTCTACTC
4933405O20Rik	NM_172901.2_678	chr7:57854560-57855898	fail: excessive error rate									GoldenGate	TCTAAAGATTGTGACAAGGACCAGGTCTCTGCGCATTGCTGAACATGCCTTTAATCTGGC[A/G]CAAAAGATGGGGCGCAAAAAGGTGACAGTTGTTCACAAAGCCAACATCATGAAACTGGGA
Ccbl2	NM_173763.3_1655	chr3:142364044-142407874	fail: excessive error rate									GoldenGate	GATGCCGCTGAAAAAATCATCAAGGCGTGGAACAGCCAGAAGTCTTGATGTGAACCGGTG[T/C]GAGTGTTTCCAGACTCTTTCAAGGGCTTTCTACTCAGTGCTGCCACCTCGTGGGCACTAA
Trmt6	NM_175113.3_963	chr2:132629951-132641790	fail: excessive error rate									GoldenGate	ATTTTCTGCTGAGATGCTGTCCTCGGAGCCTAAGGACAGCACTCCGGTTGAACAGAGTAA[T/C]GGTGAACATGAGGAAAAACAGATATCTGAACAAGCCGATGAGGACAGCATAGCAGAAGCC
Sntn	NM_177624.3_557	chr14:14503390-14515662	fail: excessive error rate									GoldenGate	TGTCACAAGATGGAAGATGTTCCTGTCTAATTCGGAACGAGTATGGGAGGATTCACATTG[C/G]TTATATTTGTTCCGTGTAGCTCCAAACATTTCAACACTCTTCAGAAATGTTCAAATAACA
FI596489	FI596489.1_218_TC	n.a.	fail: monomorphic									SNPStream	TGGCCTGAGTCNNNAAAGCATGGGATAAAACCGGACTTGCTGAACATAGNNNNNNATGAGGACTACAGAGAACTCAAGAACAAGGGCAATGGGTTTTTGATCCTACTGCACATACTGGCTTTGGGGGAGCCTGGGCAGTTTGGATGCTCAACTTACTGAACCTGGATGGAGGTGGGCGGTCCTTGGACTTCCCACAGGTCAGGGAACCCTGATGGCT[T/C]TTCAAGCTGATGAGGGAGAGGGACTTAATCGGG
FI596512	FI596512.1_233_GA	n.a.	fail: monomorphic									SNPStream	TTACCAAAGAAGGTACTTTGACCTATATTGCANNNNNNNNGAGGTAGGCAGGAAAACTAAACTGAAGGCAGGNNNAAAGGAGGCAGTCAGGCAGATGCCATGTAGCTGCTGAAGAAGAGGCACATCTCTTTAAGAAGGCTTCCTGACTCAGCATTAGCAGAAAAACTTCACAGTTCCTTTAAAGACAGTCTTTCGGGGTTCCTGCTTCATGACAGAGTCTGCCAGACATTCT[G/A]CAGGAAACTAAAGAAAGA
FI596527	FI596527.1_178_CT	chr1:146891513-146891695	fail: monomorphic									SNPStream	TGGCGCCTTCCATCTCTTCCTNNNATGGAGCCAGGAGAGGCCTGGTGTCTTGNNNNNNNNTTTGCTGTGATTGACTCTCTGGGTGCATCTCTTCAGCGTAGAAGCAGGGACCGTTCCCATCCAGATGAACTCCTCAGCACCAAAACATGGACGTCTGGTAGTCCAATGACCCGAGGA[C/T]AAAAGGGGTCAATTATCAATTGACTTGGNAATAATTGGATTTTTTGAGTAAATATTATAAACTGTAGTATTCT
FI596695	FI596695.1_414_CT	n.a.	fail: monomorphic									SNPStream	TATACTGTNAATCATATTACATATGCTATGTGAACTAGGACACCCAACAGTATTNNNNNTTCTAGAACTCATAGGGCTTCTTGCAGTGAGAGTTTGTTCATATATTAACAGTGATGGTGGAAAAACAATTAATTGTATAATTTAATCAAATTCAACAAGTATACTCAATCTGGGGACTATTGGTTATCTAATTATTCTTAGAGAGTGGGATGCTACATCTCTCTATATCCCTATGCTCATATTCTTGTATCAAGA
FI596775	FI596775.1_262_AG	n.a.	fail: monomorphic									SNPStream	GTTTCCTGATGTGGNNNNGATTTCTTATTAATAAAGAAACTGCCTAGGCCCATNNNNNNNNNCAACCCTTAGGTGGGCGGAGAAAACGGAACAGGATGCTGGGAGAAAGAAGCTGAGTCAGGGAGTCGCCATGGTTCCCGCATTCCAGACAGATGCAGGTTAAGATCATTCCTGGTAAGCCGGCTCGTGGACTACATAGAATAATAGAAATGGGTTAGATCAATATGTAAGAGCTAGCCAATAAGAGGCTGGAAC
FI596851	FI596851.1_333_TC	chr14:56702447-56702698	fail: monomorphic									SNPStream	TGAGGTTGTANNNGACTCAGGGAGAAGTCTTGGCTCCATCATTANNNNNNNNAGAAATTGAAAACTAGTGAAAAAGTAGCATCATGCTTTAGCCCTGTGTGATCATCCACAGAAGCCTGGGACCCTTCCTATTTTAATTAATTAATTAATCAATTAATTGAATTTTTACATACTAATCCCAGTTCCCCTCCTTCCTCTTTTCCTTCTCCCCTTTACCCACCCCATCTCCCCATCTGCTCCTCAGAGGTTTTAAGG
FI596856	FI596856.1_306_CT	n.a.	fail: monomorphic									SNPStream	CGGCNGTAAGGTAGCAGCGATATAGTGACTCTGGTGTGTAGCGCTGGCCTGNNNNNNGTGATTCTGATTAACTAAGTGCTCTAAAGTGGAATCCCGTGGGCTTTAAAGAAGAGGGCCTGAGACCACTTTACAGATCTCAGCCTATGGGAAACCCCAAAACAATCGCTAGGACCTGTTTAGAGACAGATCTGCTGAGAGGGGCCTGTGTCCTCCCTGTGCGTGGAGCTGGCCATGAAGGGCTGGTCGTGGACTTGA
FI597087	FI597087.1_455_AG	chr6:113327053-113327626	fail: monomorphic									SNPStream	TTATGTAGCANNNNNNGAGCCAGGTCAGGGCCTCAGACCNNNNNNNNNNCTAGGTTACATTCAGCCTCCTTTCATGAATNNNNTTGCCAGGGCAGGCCTTGAACTTATGAACCACCTGCTTCAGCCTCCCAAGCAGCTAAGTTTACAACATGATTAGGTCCAGCCTCCTAACTGCAATTCAAACCCAAATAGTCTTAAAACTGCACTACAAGAGAGATACCAGTCTGCCCTATCTTCCTATGGTGGGCTGTTTCA
FI597088	FI597088.1_427_TC	n.a.	fail: monomorphic									SNPStream	TTGTNNNNNNNCCCAAAGGTTGAATTACTTTGTTGACAGCTCTTAGATCNNNNNNNNNNNNNNATTTACCAGATTTCTTTTTTACAACAAACANNNNNNNNNTCCAAGGGTTGGTTGATTCTTCAATATGGTGAGCATCTAGTTGCTCTTGCACCAGCTGTTCCAATGCCTGTAGTTTATCTTCAGCTAGAGGCCACTGTTTGATCCATATTGGCTTCTCAGTTAGCCATTTTAAAGGTAGGGCTGTTGGTACCT
FI597120	FI597120.1_231_TA	chr14:49069878-49069936	fail: monomorphic									SNPStream	TTTTCTTCCAGAAAACTGTATTTCCTTGCAAATATACAGACANNNNNNNNNNNGCACATGTATCATGAATGTGATACACTGTNNNNNNNNNNNAACATGGCCTGGCTTCTAAACATGTAATCATGAAGAGGGGTGACAATGGTTTGGGCCTGGCAGGAGGATTGTCATAAACCCAAGGCTAGTATAGGCAACCTGGTGAGATTGTCCCCTCCTAACAACAACAACAACAA[T/A]GATGCAGTTGTCTGATAAAA
FI597393	FI597393.1_370_CT	chr1:65784017-65784476	fail: monomorphic									SNPStream	TCTTGTNNNNNCTAGGGGTACAGAGGAAATCAAATCAAAGGACTGCTATAAAGGAGTCANNNNNNNNNCATCTTAGACCAACTAACTGGTCAAGGGGNNNNNNNNNNNATTAATAGTTGGTTTGGTTGAGCAAGCATTACAACTTGCATATCCCGGATATTTTCTCCCAGTGAACTTTATTCTTCCTGTGAATTAAAGCGTTGGTTTAGTTCCTGAAGCCACTTTCATATTCACAGAACATCTTTCTGATGCTTT
FI597413	FI597413.1_467_AT	chr12:41506623-41507063	fail: monomorphic									SNPStream	GAAAACACATCCTGCTATTTCTAAGTTGTGCCTCNNNNNNNNNNNAAAAAAGAAGGAACTCTCAGATCATTACACAGTCACATGTCAATCACTTGAATAAATTGCAGGGGATTCAAATGCAGTAACAGTTAATGATACAAAAAACTTGCAAAAGTAATATGCCAAATTAAATGTTATGAATCTCCAGAAAGAGAGCTTATGCCAATGAAATTCAGAACAGTTTATTTTCCAAATATTATTCTTTTTGTGCAGGCA
FI597445	FI597445.1_346_GC	chr17:86385188-86385268	fail: monomorphic									SNPStream	GCATCAGGTGAAATATCAGAGTCGGTCCCCATNNNNNNNNNNNNNNNTGAGGACAGTGAAATTGGGTTTCCTGGATTTGGNCNTGTTTGATAGCAGTGGGGGAGCTTATTTCTAAAAGATCCTGATCTTATGGTGGTTGGACTGAGGGAGGACAAGAAAGGTGAGTGGTTGTTAATTCAGTTGTAAAGANTAACTCNNNAAGTAGCCAGGGCAGGCAGCAGCTGTGGAGGAAGCAATGGACTGGGTGCTGACTCT
FI597483	FI597483.1_476_GA	chr3:32350191-32350312	fail: monomorphic									SNPStream	TNNNNNNNNATATTTNNNNNGGTTTTGCTTCCACTTTGAGCCAAGTAAAATNNNNNNNNNNNNNATTCATGTTGTGATATTTCACTGTATNNNNNNNNNNNGTTGTCTCAAAATGAGGATCTTACCTTGGAATTCAGAACAGTAATGGCAGAGTCCAACATTTCTTGTTAGAAAATAAGGTTTAAAAATGAAAGTGGATTTTACAAGTGATCCCAGGACTTTAGGAAGCTGAGGCAGGGGGATCACAATTACTAG
FI597489	FI597489.1_320_CT	chr8:3463863-3464232	fail: monomorphic									SNPStream	GACCCAGGGAGCTGTGCAATGAGCATGAGCAGAGGAAGCCAGGCCNNNNNNNNCTCCTCTTATACTGCTGTTGGGCTGTCCTGCCCAGACNNNNNGGCACAGACTGTAGTCATGGGGAGGTCTTGTGGCCCAGAATGGCCCCATCCTAAATCAGACAGTGGGGAGTTGTGACTTGCAGGCCTGTCCCACCACTTGGTTTCACAGAAGGAGGACATCTTCGTCCGATGGTTGTCTGTCCTGAGTAACATGGCTGAC
FI597500	FI597500.1_334_GA	chr12:4964346-4964486	fail: monomorphic									SNPStream	TCTGTATGCTATGAATATATTTTATTAGCATGGGTTAATAAAAAAGTTGCTTNNNNNTNNGNCAGGGCAGAATAAAGTCTGGCGGCAAATCTGAATAGGGATACAGAGAGAGAGTAGGCAGAGTCAAGGAGAAGCCATGTAGCTGCCAATGAGACAGCTAGAGACAGACACTAGAACCTTACCAGTAGGTCACAGCCTCAGGGTGATACACAGATTAATAGAAATGGGTTAATTTAAGATATAAAAGTTAGCTAG
FI597559	FI597559.1_424_AG	chr7:116951501-116951582	fail: monomorphic									SNPStream	GTGTCTCCCGATGGACAGCCACGGCCTAGGGGGAAGGCTGGGNNNNNNNNNNTCCTGGTATAAGGAAGAACTCCCCCAAAANNNNNTNNNNNNNAAATCTCGTCTGCCAACAGATGAGGCTCCATGGACGCAGTGAGACCGCTGTCACATATATATTCAGTAGCAGTGTCCATAGCTACAACTACATAGACACAGAGGGCATTTGGCGCTAGGGCTGTAGCTCCGCGGTAACGTTCCTGCCTCACATGCACGAGG
FI597623	FI597623.1_358_GT	chr18:14887673-14887935	fail: monomorphic									SNPStream	TTCTAGTGGTGGTGGTGCACACCTTTAATCCCAGCACTTGGAGGCAGACACANNNNNNNCNCAATGAGTTTGAGACCAGTCTGGTCTACNNNNNGTTAGTTCCAGGACAACCAGAACTAAATAGAGAAACCTTGTCTTGAAAAATAAAAACAAAACAAAAAAATAAATAAAAATAAAAAAATAGAAAAAGGATACCAAAAAACAAGTATACATATAAGGTTCTTAAGTGTGGTTGTTAAGATCTCTTCTGGAGAA
FI597771	FI597771.1_251_AT	chr7:25233102-25233421*	fail: monomorphic									SNPStream	TTCCNNNNATGACGACGGAACTCAGTGGTAGAGCGCTTGTCTNNNNNNNNNNAGGCCCGAGGTTTGATGCCAGTGCTGGGGNNNGCGGCGGTTAAAGCCATATTGAAACATCATTTCCTATCGAAGTGAACATGAAGTGAAGCTACAATTGCTCAAACCACGTCTCAAGCTAGTCCTCTCCACAGAACTACAAGTCCTTTAAGACGTGCGTGAATCAGCCTGTGCGAGCCCACACTCCTGAGACGGCAGA[A/T]
FI597828	FI597828.1_564_GA	chr1:162362031-162362188	fail: monomorphic									SNPStream	GTACCCCANNTNNTANNTGGGTTAATTAGAGTTTTAATGTCTAGTTTNNNNNNNTCTTTATATATTTTGGAAGCTTCTCAGNNNNNNNAGGACCCATTTATTCATTGTTGCTCTTACTGTCTGTGCTACTGGGGTTATACGAAGGAAGTGGTCTCCGGTGCCCATGTGTTGCAGACTACTTCCCACTTTCTCTTCTATCAGGTTCAGTGTGGTTGGATTTATATTGAGGTCTTTAATTCATTTGCACTTGAGTTT
FI597958	FI597958.1_417_GC	chr16:10615153-10615430	fail: monomorphic									SNPStream	GGGGATCAGACACAACATCAGCAGGAATTNNNNNNTGTCATGCTCTTTAAAGTCTCAAGTTGTAAGACTGGGCTAAAATACATGGGATTCTGGGTTCCATCTCCACCCTAAACCACAGGAGGAGGAGGAAGAGGAGCAAGAGACGGAAGAGGTAGTGGTGGCTTGAGACCAGGTCTTTAGCTTCATTATAAGCAGAATGGTTTACACTGAGCAGAGCTGTTGAGAATATCCTTCTAGAGAAGAAACCCCAGAGGC
FI597968	FI597968.1_200_AG	chr16:50339519-50339975	fail: monomorphic									SNPStream	TGNNNNNTGGTTTGGCTGAGATTATAGTAGCAATTTACTTTCCTGCTTTNNNNNNNNNNNNATAGAGCTAATGAGTTTCTGTAAAGTACCTGGTGGTTCCCTGTCAGTATTCCTGACATAGCTGTTGGTGAGTATGGTTTTATGCTCTTGCTAGAAGTGAAATTTAATCTGCCTGAAATGTGTAATTTCTCCTCTCTGA[A/G]AAGGTCAAAGGCACATTTGTACAATTCATAGGCACATAAAGTGGCATTCAG
FI598251	FI598251.1_533_AT	chr1:176128433-176128820	fail: monomorphic									SNPStream	GGCTATCTTATAAGGCAAATTTGTTGACACAATTTTTAAGNNNTANNNNNNNNNGGAGGCCAGAAAAAAATTCATGAGTTTGGTNTGAANNNNNNAAGAGGAACCTTCTATCCCCTCACTGTTGGATCTTGTTCTCTCAACCTGGAGACCTTGGTCCTTTCCTGCCTGCTCAGTCTGATGATGCAGAACTGACCGAGTTGGGTGGAAGCTGCTGAGGGCTCGGTCTCCTGGATCCAGGCCTCCTCATCTTCTGAG
FI598377	FI598377.1_393_TC	chr5:12606379-12606688*	fail: monomorphic									SNPStream	AGCTCCATCTTTATACCATATGAAGAATCTGCCCTTGACTTTTGCNCNNTNNNTATATAATGCTGATTCATCTGCTGTGTGAGGAACTTCNNNAGATCTACACTCCAGTCTTAGTTAAGTTTTTCTCTGGGGGTCTCGTAAAACTAAAACTTAGGTAAAAATAGTCCCTGGCCTCTTTGCATAATTCACACCTAGCTTTTTCTACAATATGTCTTTGTTTACTGTATGACATCTGTATAATGTTTAAGGTGAGAG
FI598396	FI598396.1_235_AG	chr19:14037095-14037166	fail: monomorphic									SNPStream	ANNNNNNNNNNNNCTTCTATATGTCCAGCATCTAATTGCTCTTGTACCAGGTCNNNNNNNNNCTGTAACTTTTCCTCAGCTAAAGGCCATTGNNNTGNNNNNNTTGGTTTCTCAGTCAACCATTTTAGAGGCAAGGCTGTTGGTATCTCTGAAGGGACATCAATTGCTTGTTCTTGTACAGCCTGAATGCCCGGTTTTCTCCATTTGTAATATCTTTTAATATTATTCTCAGAA[A/G]TATAGGCTCTAGAAGT
FI598562	FI598562.1_404_GT	chr16:25536716-25536922	fail: monomorphic									SNPStream	CTGAGNNAGGCAGACTTATNNCACCATAGACACAGGATACCCANNNNCTGTGGANNNNNNNNNNNNNNTNNNTGGAACATCCGCCGGAGCGTGTGTCNNNNNNNNNAAATATAAAATGCTTCACTCGCTTCAACCCCTGAGCCTGACCTCATTAGTCAGTGCTCCCTTGGCTGGATGAGGAGGTTAAAGAGGAGCATCCTGCCCCGCTGATGCTTTGACAGATGCGGGTGGACCACATTTGATGGAGGCAGGGAC
FI598869	FI598869.1_201_AG	chr10:38779881-38780080	fail: monomorphic									SNPStream	TTTGNNNNNGATGGAGCAGATCCACCTCTATAGGCCCTCTTAATGTCCAANNNNNNNNNNACCACACCCTAGGTCAGGGTGTGTAGCNNNNNNNNTNNNCAACAACTTTGAAAGAGCAAAAAAAAAAAAAAAAAAAAAAAAAAAAGCTCAAACTCTTCAAACTCTCTGACCTCCAGTCAAGGTGGAACAGGCTCACATCT[A/G]TGGGTCCCTCCATCCTTGCAGGAAGAGGAACAGGGGACTCTTACTAAATC
Mpzl1	NM_001001880.2_572	chr1:167522312-167564672	fail: monomorphic									GoldenGate	AGTCATATACGCGCAGTTAGATCACTCTGGTGGACATCACAGTGGCAAGATTAATAAGTC[A/G]GAGTCTGTGGTGTATGCGGACATCAGGAAAGACTAAGAGAAGATCCCAAACTACCTTAAG
Smg6	NM_001002764.1_427	chr11:74739374-74977950	fail: monomorphic									GoldenGate	AAGACTAAGGAGGCTTCTGGGAGTGAGGAATTTAAGGATGAGATTGTGAATGACGGAGAT[A/T]CTTCTGTTGGGAATGATACACAGCTTATTAAAGTTTGCAAGGAATTGGACAGCCAACAGC
Ptprd	NM_001014288.2_4767	chr4:75587143-75779380	fail: monomorphic									GoldenGate	CAGCGCAGGACGTTTGCTGGTGTGGCGTCTCACAAGAAGGTGGATTGTGCTTCAACATTG[C/G]CCCTTTCCCCATGCCACTCATACGTACATTTTAGGGGTGAGGGTGGGGATGTTTAAAAGA
Abi1	NM_001077193.1_1876	chr2:22795509-22895760	fail: monomorphic									GoldenGate	CTGTAATTGATTATGCATATGTGCTCACACCTTGATAACTTTATGACCAGCCTAAACATT[T/C]TGGGGATGTGGGTTATCATGTTTAACAAATCATGGTTCAGAATGCACCATTTCATGTTTC
Esf1	NM_001081090.1_354	chr2:139945617-139996294	fail: monomorphic									GoldenGate	AAAGTTTAAATTGAACTATGCTGTTGACAAAAGAGGGCGCCCTATCACCCACAGCACGAC[T/G]GAAGACCTGAAACGCTTCTATGACCTGTCAGACTCTGATTCTGATCTCTCTGATGAAGAA
Bod1L	NM_001081422.2_3093	chr5:42178778-42235554	fail: monomorphic									GoldenGate	GTTCCTCCCTGCAGAGAACCAAAAAAAGCAGTGAAACCACATCCATCCATGAACAAGAAC[T/C]AATGGAAATTGATTCTGAGGCAACTGCAGAAAATGTGTCTGAACATTCTAAAACCCAAGA
Gabra6	NM_001099641.1_2125	chr11:42119939-42134553	fail: monomorphic									GoldenGate	CTTAGTTTCTAGTCTAAATATTTATTGGTACATTTACTCAGCATGCTGGAGGCTTTTATG[A/G]TTTTACAAGAACTTTCAGTGGCATTGGACAGCTTATATTGAGTTAGGCAGTTCTTTTTAA
Azin1	NM_001102458.1_250	chr15:38417185-38449021	fail: monomorphic									GoldenGate	ACTTGCTAAATTTGGGTCCTTCAAATATTTCCCTGTGGAACAATGCTACACCTCTACTTG[A/G]ATTCACTTAATCCACCTCTTCAATGGTGGGCCCTGAAGAAGCACCACCAGATGGAGGAGC
Zmym4	NM_001114399.1_3018	chr4:126539065-126645167	fail: monomorphic									GoldenGate	AATCCTCCAGAAGGGGCAGACTGCTTATCAGAGGAAAGGGTCTACTCAGCTCTTCTGCTC[T/C]ACACTGTGCCTCACTGGATACACAGTTCCACCTGCCCGCCTGCCACTTCCTCTTACCAAG
Arpp19	NM_001142655.1_1600	chr9:74885421-74908120	fail: monomorphic									GoldenGate	AACTTTTACTTCCACACTCAACTTTGGGGGATACTAAAGTTAAAGGCTTGCATTCTCTGC[A/C]TTCTGTGTTCTTCTCAACCCCCATCTTCTCTCTTTTGCTTCTGTGACTTGTGTTGGGCCG
2700089E24Rik	NM_001163445.1_288	chr6:133055257-133057764	fail: monomorphic									GoldenGate	AGATTTACATCCAACTTACATTCTGAGAATATTGGAGTGTCATTGAATCAGAGGCCTGAT[A/G]TACCATGAATGTGACCTGAAAAGTATATGTCGCTTCCTCACACAAGAGGATACATTGAAA
Tsen34	NM_001164205.1_317	chr7:3645212-3652637	fail: monomorphic									GoldenGate	AAAGACCCTGCTTCTCTGCTCCCCTCAGCCTGATGGGAAGGTGGTCTACACCTCCCTACA[A/G]TGGGCTAGCCTGCAGTAAGCTGCAGATTGAGGGGGGTGTGGCTATGTGTCCAAGAACCCT
Dynll2	NM_001168472.1_1503	chr11:87793027-87800087	fail: monomorphic									GoldenGate	GCTCCCCCAGCCCATTCTTGGGGGTGGGGGAAGGCAGGAGAATGCCCCTTCCTCCTGATC[T/C]CTTAGTGTGTATTGAGCTGTTTTTTCTTCAGTGCTGGCAGGGGAGGGTGGGAACTGGTAG
Accn1	NM_007384.2_1351	chr11:80693667-80966405	fail: monomorphic									GoldenGate	AAGCACCTGCATGCTCAGACTTCTTACGGCGCCACCTCCACTTCTGTCTTGTACATGCTA[T/C]TTTCTCCGTACAGTTTCCAGAGCCCACTCTGCTGCCCATGCAGTGGGACCAGGTTCCAAC
Slc25A5	NM_007451.3_634	chrX:34335647-34338801	fail: monomorphic									GoldenGate	CTGCCTGATTAAGATCTACAAATCTGATGGGATTAGGGGCCTGTACCAAGGCTTTAATGT[A/G]TCAGTCCAGGGCATTATCATCTACCGAGCTGCCTACTTTGGCATCTATGACACTGCAAAG
Prdx6	NM_007453.3_864	chr1:163170243-163181297	fail: monomorphic									GoldenGate	GAGGATACCAGCTGACCGCCATCTGTCCTCGCCCAGTTCCATAGAAACCTCCTGCTGTGT[A/G]ATCACAGCCAAAGTCATTAGGTCACTTTACTACTGGTTCATTAAATGGAAATGGCACCAA
Atp6V1B2	NM_007509.3_921	chr8:71612635-71637616	fail: monomorphic									GoldenGate	AGCAGCCAGGGAAGAGGTTCCTGGTCGGCGAGGTTTCCCAGGCTACATGTACACTGATTT[A/G]GCCACGATCTATGAACGTGCTGGTCGAGTGGAGGGTAGAAATGGCTCCATTACTCAAATC
Gap43	NM_008083.2_839	chr16:42248674-42340764	fail: monomorphic									GoldenGate	CCTGAACCCTGTCTCTCCCACCCTTTCTCTGCTCCGCTCTGAAGTTTCCTCTCCTGTCCC[T/G]CTCACGAGTGTGAGCCTGTCCTCTCCCACCTACTAGCCCCCTCTCTCTGTGTGGCAAACA
Gdi2	NM_008112.4_1073	chr13:3537321-3565507	fail: monomorphic									GoldenGate	CCCCAGCTACGTAAAAGATCGGGTTGAAAAAGTGGGCCAGGTAATCAGAGTGATTTGTAT[T/C]CTTAGCCACCCTATCAAGAACACCAATGATGCCAATTCCTGCCAGATCATCATTCCACAG
Lrrn1	NM_008516.3_249	chr6:107479779-107520204	fail: monomorphic									GoldenGate	GTGACACGGTTAAGGGATTTCAGATTGCTTTGTGCCTCTTGGGAAGTTCAGAAAACCATC[A/T]TTTCAGACTCTGGAATTCTGTTCAACTGAGACTAGCTTGGATGTTTACACTATCTGCTTG
Angpt1	NM_009640.3_2733	chr15:42256271-42508341	fail: monomorphic									GoldenGate	CATTGTACAGATTTTCTGACATATATTTGCATATCTGTGGCATCCTTATTTTTAAAATGT[T/G]TGTAGGTCTTCATTTCTTCATCCAGATATTGTGTGCTAATTTAATTTTTGTCAATTAGCT
Bnip3	NM_009760.4_677	chr7:146082519-146101189	fail: monomorphic									GoldenGate	AAGGCGTCTGACAACTTCCACTAGCACCTTTTGATGGAAGAATTGGATCTGACTTTCATT[T/C]ACACAGTGAGGATTCATGTCAGAGCTGTGACAGATAACTGAAGAGCTAGCATGATCCTTG
Calb1	NM_009788.4_1161	chr4:15808411-15833856	fail: monomorphic									GoldenGate	AGTTTTTGTAACCAGATAATTGAAAAGAAGGAAGTCCATGCTTATGCCAGTTGGTACAAT[T/C]GATTAAGAAATGAATCTAACGTGGTTTCGCTTTCATAAATGCAGCTGAACATTTGGATTT
Clgn	NM_009904.2_2125	chr8:85913790-85950728	fail: monomorphic									GoldenGate	GTTCTGTGTTGACAGGCATGTCACTTGAACAAGTTCAAGTGTCACTCACACAATCACTGG[T/G]TACTATGCAAGCATATTCTACATGGAATATTATACTGTGTAGACATTTTTCAAGCTTCTG
Glrb	NM_010298.5_1987	chr3:80647526-80717546	fail: monomorphic									GoldenGate	ACGCTGACTCCCGTTAGGGTGACCCTTCTAATGTATGTAGTGTCTTATATTCCCCTCCTC[A/G]TAACTGTCCAAGAAAGCCATCTTCTCCTTACATATTTATCAATAGTATTATCACAGATTA
Ids	NM_010498.3_4336	chrX:67596245-67618260	fail: monomorphic									GoldenGate	TGTAATAAAACACAAGAAAATGTCTGAGTGCTTTATCCTGAGATTGTCATGTAATAACTT[A/G]TTCTTTTGGGTGTATGAATGTTTGCCATTTCTTGATCCTCTATGTTCTTTATAATACAAT
Kcnma1	NM_010610.2_3003	chr14:24117983-24823427	fail: monomorphic									GoldenGate	CGAGCCAGCCTGTCTCATTCCTCCCACTCCTCACAGTCCTCCAGTAAGAAGAGCTCCTCC[A/G]TCCACTCCATCCCGTCCACAGCAAATCGGCCAAACCGGCCCAAGTCCAGGGAGTCTCGCG
Mecp2	NM_010788.3_1602	chrX:71272161-71330932	fail: monomorphic									GoldenGate	GACTCAGCCACTCATGGAACTAAGTATCATCTTTGAGTTTAAGAACATTTGGGCAACTTG[C/G]AAATGACCTTTGTTCCTTGCTCTTCCTCTCATCTTTTATCAGGTCCTGTTTAGCACAAAG
Pdgfra	NM_011058.2_3135	chr5:75548316-75594229	fail: monomorphic									GoldenGate	ACCACTCAATCCAGCCATGTACTTCCCTCTCGGAATCCGGTACCAGCTGCTGTTGAACTT[A/T]CTCATGAAGTACATGCAAAACCACTTTGAACCTTAAAAGGTACTTGGGACCGTCCTGTTT
Ptprn2	NM_011215.2_2030	chr12:117724193-118516640	fail: monomorphic									GoldenGate	GCGGGACCCTTCCACAAGTGCTACCAGGACCACAGCCGGATGTCATTCCTGCATCTTCTG[T/C]GTAGTAACAGGGTCCGTCAGTCAGTGCAGGTGGCTAGTCATGTGTGTTTGTGTTTAACCT
Sgk1	NM_011361.3_1365	chr10:21714472-21719708	fail: monomorphic									GoldenGate	CATGGACTCTTTCCTCTGAACACTCGGGATGGTTGTGAAGGACTTCCTGCGTGTTTTCCA[A/G]CTGTTTTAGTTAGCCTTTGGAGTTGCCAGCTCACAGAACGAACATCTTAAAATAATTTGC
Zrsr1	NM_011663.2_216	chr11:22872029-22874908	fail: monomorphic									GoldenGate	ATTTTTCAATCCACAGCGCGGGGAAAAAGATAATTATCGCGAGATCTGGGAAGGGATCTG[C/G]GCTCTGTGGTAAGATGGCAACCCAAGAGACTGTGTTTCCTGAAAAACTTGGCCATAAAAA
Ing1	NM_011919.4_1365	chr8:11556066-11563250	fail: monomorphic									GoldenGate	ATTCACCAGGATGCTGAAGTGCAGCAAGAGTGCTTCTCGCTACCACAGTGTATATCCACC[T/C]GACAAGCTGGTCAAAGGTTTAAAGTCTAAATATTATTTTTTAAAAGGGTAAATGAGTAAA
Odc1	NM_013614.2_1497	chr12:17551679-17558308	fail: monomorphic									GoldenGate	TCCACTAGTATCAATGTGTAGATGCCATTCTTGTAGCTCTTACCTGCAAGTTTAGCTTGA[A/G]TTAAGGGATCTGGGGGGACCATTTAACTTAATTACCGCTAGTTTTGGAATGTCTTTATAA
Srsf3	NM_013663.4_908	chr17:29169605-29180317	fail: monomorphic									GoldenGate	TACTAATGATAAACCACTGATGGAAATTGAAAAAACTAGTTTCTTAGCTGGATTACAGTC[A/G]GGAGCTGTGGGTGAAATGATAAGCAGTCTGTAAAAGCTGCTGTTAACACAAGTTAACAGG
Peg12	NM_013788.2_263	chr7:69606757-69609396	fail: monomorphic									GoldenGate	ATACTATTGGGGAGCACCCCAAAATACTACACTTGAACATTTTATGGCAGTTAAAAGACC[A/G]TCTCATATATTCTGCGGTGCTGGTTTTATTGTAAAACATGCGGTACCATGAAAGGACCCG
Fbxl17	NM_015794.1_1879	chr17:63395301-63849929	fail: monomorphic									GoldenGate	CTTATAAACCCTGATGCTCCTGACGTGATATGAGTCGCAAGAAGCAGAAAGCAGCCTTCC[A/G]TCTGAATGCCATTCACATATGTTCGAGAACTACTTTCCTGTAGAAATGTTGGTTTCCTTC
Nell2	NM_016743.2_2992	chr15:95049881-95359137	fail: monomorphic									GoldenGate	CACTGAAAGAGTCAAAGCTGAGGCAGCAAGCGAGTTGTATTCCACAAGCCAAGAAGCTGA[T/C]GCATCTGTACAGTGCACTCTGAAATCTGAAACAAGCTATTGTAATGATTAAATTAACGCG
Mtx2	NM_016804.4_948	chr2:74663869-74714805	fail: monomorphic									GoldenGate	AACAGTATAATAAAAGTTTCAGAATTTCAAAACCAAAACCACTTTTTTGAAACCTCAGAA[A/G]TTTGCACAATGTCATATACATGTTCTTTGTGCTGTCTGTGTCTACCTTCATTTTGAGTTG
Hmgn2	NM_016957.3_596	chr4:133520654-133523906	fail: monomorphic									GoldenGate	GTTAGCACACAGAACACTTCATTGTTTTGGGTGGGGAGGAACATGTGTCACTAGCAGTGT[C/G]TCCCAAGCTGGATGAATGATGGTTCATGATGGAAAACATCTTCCCCTGGTAATTTTGAAA
Chm	NM_018818.2_638	chrX:110154201-110299124	fail: monomorphic									GoldenGate	TCATAGTGATGATAAAGCTACAGAAGAAGAGCCAAGTGAAAATGTGCCTAAAGTACAAGA[T/C]ACCACAGAGCCACCAAAGAAAAATAGAATTTCTTACTCACAGATTATTAAAGAAGGCAGA
Ywhag	NM_018871.3_691	chr5:136384249-136410511	fail: monomorphic									GoldenGate	TGACCTACTGGAATTGCAAAACCTAGTTTCTCTTTCAGTGTCAGCCTTGACCCTGGCTGC[A/G]TTCTAGAATAATCATGTGAGGGTAGAACTGAAGAGGGAAGAGCGGGACCTGATGTTTGAG
B4Galt6	NM_019737.1_2198	chr18:20843100-20904905	fail: monomorphic									GoldenGate	CGTGAGGGGTGAGAGAATTCTGGGTGTGAGAAAGTGTGGTCCCCTTCTCTATCTAGTGGC[A/G]AGAGCTCAGCTTGCAGCTGTCATCTTCCATCATAGTTTTGGTGATGCTGATGGCCACAAA
Mllt11	NM_019914.4_966	chr3:95022466-95032599	fail: monomorphic									GoldenGate	ATTTCCACCCCAACCCCAAGGATATTAACTAGTTCCAGAAAACCATCTGTATTGGGGCAC[T/C]AGAGAGAAATACAGTTGTGCAAAATGGGAAACCGATTTTTTTTTACATTACATTTTAATC
Lpin2	NM_022882.4_3359	chr17:71533318-71599158	fail: monomorphic									GoldenGate	GCAGCCCCTTTCCCTTCTGCAGTGCTGCTGAAGGAACGGTTAGGACGACAGGAACACCTT[T/C]TCCTCTTGCAGTTGATTGCTGCAGGGAACTTGGCAGCGTTATTGCGTAGCTCTGGGACAC
Slco3A1	NM_023908.2_2615	chr7:81426802-81699666	fail: monomorphic									GoldenGate	TTCCAAACAGGTTTCCGTTCTGTCTTGTTTTGAAAATGGATGGCTAAGAGGTTAACTGGC[C/G]TCTCTCTGCTGCTGTGTATCTCTCCAAACTGAGGCCCTGGGATGTACACTTTGTTTCATG
1810037I17Rik	NM_024461.2_396	chr3:122627315-122629112	fail: monomorphic									GoldenGate	TATTAATCATCTGTGGTTGGGTAGGTAGCATTTACTCAGAAATGCAACGGTCCCAAAGCA[C/G]CCAGTATAAGTACTTTGGAAGCTGTTCTTTTTCATCCTAAGATTTGTGTAATTAGAAATT
1810009A15Rik	NM_025463.2_373	chr19:8963393-8965230	fail: monomorphic									GoldenGate	AAAGAAGATGAAAGTTCCCCAGGATGTAGATATGGAGGATCTGGGAGATGAGAGCTAAGC[T/C]CCTACCTCTGCTATGAGAAGATTCTCAACAGCAGCCAGAGGATTTGGAGGACTTTGGAGA
Pgp	NM_025954.3_1359	chr17:24607418-24608541	fail: monomorphic									GoldenGate	GGCTTCTCAGCATCTCTGGCCTTTTGCTCTGCTCTGCAAGTCTCTGACCTTTAGCAGTCT[A/G]CTGAGCAGACTGGACAGCGTTCGTGGGGCAAACCCAGGAAGCTGTTCCTTTTGGCTGACT
Plxdc2	NM_026162.5_2171	chr2:16277949-16673742	fail: monomorphic									GoldenGate	CATAGCTGGTGAGGGTTTCCATTCTCTCACTTCAGAATAAAATGAGTTTTGTTGTCAGGG[T/G]TGCTGCCTCCTCTCCCACCTGGACTACTGAGAAGCCTCATTTAATCTTGGCTAATGGAAA
Atic	NM_026195.3_1867	chr1:71603730-71625977	fail: monomorphic									GoldenGate	CGATGAACTGGGGATCATCTTGGCTCACACGGATCTCCGGCTCTTCCACCACTGATCTTA[A/G]TTTCTGTCATTTCCTAGTTTGCTTGTGTGTAGTAAATAAGTGTGGGATTTTAAAAGTCCC
Mid1Ip1	NM_026524.4_627	chrX:10294491-10296828	fail: monomorphic									GoldenGate	TGAAGCTTGCCACTCGGCCAGCGAAAATAATATTATTTCGAGAAAGTGGATTTATCTAGA[A/G]TGGAACCAACTGACATTCTATCCGTGTCGTACATAGAATGATGAAGGGTTCCACTGTGTT
Polr2D	NM_027002.3_2657	chr18:31948813-31956296	fail: monomorphic									GoldenGate	AGAGAAGAGCGAGAGGATGCCATGTGAAGGAGCAGCCATGGAGCAGACCTGGAGAGTGCT[T/G]GTCTGTGCTTAGAATGATGCTGCAAAACATGGAGAAATTCACTTCCTGGAGTGTGGAGAA
Dzip3	NM_027341.2_821	chr16:48924341-48994225	fail: monomorphic									GoldenGate	GTTACAGTTCAATTCAATTTGGAAAAAGGTTTCTGATATTCTTCTGCGCCTTGGAATGAA[A/G]CAAGAGGATATTGACAAAGTCAAGGAGAATCCTATTGAGAATATCTCCCTTGATTATCAT
Tmem48	NM_028355.3_1348	chr4:107040389-107086943	fail: monomorphic									GoldenGate	AATCCTTTTGGAACCCCATTTGGCTCCAGTGTAGTGAACCGAATGGCTGGAATCTTTGAT[A/G]TGAACACCTGCTATGGGTCTCCCCAAGGTCCTCAGCTGATAAGAAGAGGGCCGCGGTTGT
Pot1B	NM_028370.1_1506	chr17:55791323-55851926	fail: monomorphic									GoldenGate	TAGATCACCACTATTTAGAGAAGACACCACTGCATGCCATTTTGCAGCAAAGAGCTCCTC[A/G]ACAATATCGAATCCTAGCAAAACTGAGATCATATGAGCCCAGAAGACTTTTCCAGTCTGT
Paqr8	NM_028829.3_2530	chr1:20880703-20928837	fail: monomorphic									GoldenGate	AGGGAGTTCTGCCTCAGATTTGAGGAGAAACCTTAAAACAGGTCCTACGACAGGTAATAT[T/G]TGCTCACTGTGGTTGGCCCCTGAAGGTCCTTTGTGTAAGAATGAGGCACCTGATGGCCCA
Cygb	NM_030206.4_473	chr11:116506909-116515627	fail: monomorphic									GoldenGate	CTAACAGCGGGGGACCCTCCTGCCTCCCCAGCAAGGGGTGCACCCGTCTTAGCTTTTCTA[T/C]TTCCTGTTAGAGAGGGACCTAGCAAGCGGCCGGTGGGAAGCCAGGACAAGCCCGTGAGTC
Egln1	NM_053207.2_1868	chr8:127432487-127473154	fail: monomorphic									GoldenGate	ACAACCTTTCCAGCAAGTGCCTCTGTCAGCTGGCCAGCTCTAGGTTTTGCCACCTGTCCC[T/C]GAAGCACCATGTTTCAGAGTTGGGAGGAACTGTTTGGCATTTGGTCACAGAAGATCTGTT
Ai597479	NM_133818.1_2046	chr1:43155555-43172791	fail: monomorphic									GoldenGate	TTCTCCCACCTGTGTGTGTCCTACTCTCGTTCCCACCCTACTTCTTCTCTGGTCTCAGCT[T/G]CAGACTCAGATTTGCAAGTTGTATTGTGTCTGTGACCTTCCTCCATTCACTAAGGGGTGA
D1Ertd622E	NM_133825.3_1334	chr1:99540479-99558595	fail: monomorphic									GoldenGate	TTAACATTTCAGATTAAGAGAGTAATCTTTTCTTCACTTGCCTCAATAATACTATTGGGC[A/G]ATGGATTTTTTTAATTTCCGCATGGGAAGTTACTGATCTCTATGGCTGTAAAATATTCCT
D6Wsu163E	NM_138594.3_1998	chr6:126889984-126925722	fail: monomorphic									GoldenGate	ATGATGGAAGATATCAAATATTCCAAAAATGTGTGTATTTTGCAGACTAGAGATCAGCTC[T/C]CAATTGAAGCATTTTCTCAGAAAACCCTTCATAAAATAATATCTCTTTTTTTACTTGTAA
Fam20B	NM_145413.4_932	chr1:158608702-158649041	fail: monomorphic									GoldenGate	CCTTGAAGTTGAGGTTTAGTTCTGTATTCTAGCAAAGTCATTTCACATGTAAGCAGCTGT[A/G]ATAAATTCGAGGACTAGGGACATGTCCACACTCCGAGAGCTGTGTGTTCCCTCCGCCTCT
6430527G18Rik	NM_145836.2_587	chr12:88221653-88225764	fail: monomorphic									GoldenGate	CCCCAGCGGAGAGAAATGCCCCCTAGTCGGGTCTAATGTACCTTGGGCCTTCATGCAGGG[T/C]GAAATTGCAACTATCTTAGCTGGGGATGTTAAAGTGAAAAAAGAGAGAGACCCTTGAACC
Cadps2	NM_153163.3_1785	chr6:23212838-23789300	fail: monomorphic									GoldenGate	TTTAATGAAAGACATTGCCACTCCTATCCCCGCAGAGGAGGTGAAGAAAGTGGTCAGAAA[A/C]TGTCTGGAGAAAGCTGCCTTGATCAATTACACCAGGCTCACGGAGTATGCCAAAATTGAA
Vezt	NM_172538.4_2442	chr10:93430845-93498493	fail: monomorphic									GoldenGate	AGTTGAAGGGAGTGAAAACGAGGTGGGAGAGAAATAAAGACGGAGATGAAGTGATCTCTG[T/G]TCGGCCCTCCTACAAGTGTTTTAGCTTCAAGACTGGAAGGGAATGAGTGTGTGTTTACTC
8430410A17Rik	NM_173737.2_622	chr6:87863970-87886607	fail: monomorphic									GoldenGate	CAATTGGAGGCTGCTGACCATGGCAGGGATCTTTGACTGCTGGGAACCCCCAGAGGGAGA[A/G]CGCCTATATTCCTACAGCATCATCACAGTGGATTCCTGCAAAGGCTTGAGTGACATCCAC
Rcc2	NM_173867.4_2208	chr4:140257388-140279135	fail: monomorphic									GoldenGate	GGCTGCGGATGCAATAGCCCTGAGCTGAGCTGGGCTCATCTTCCAGGGAGCAAACCATAG[T/C]CAGCAGTCAACTCCTGGGTAGTGCAGGGGTGGGGGCTGAGCAGAAAGTACCTTCTGGGGA
Clcn3	NM_173873.1_2327	chr8:63389186-63462108	fail: monomorphic									GoldenGate	GGAGCAGTAGTCATCTCGTGCTGTTCTGCACTGGCTGCATTCATTGAGGCTATGCAGTGC[T/G]AGTGCAGGCCTGAGCCTTCATGGAGCCTTCACTGGAGTCTTCAAGCCTCTGGCTGTCCTT
Cftr/Mrp	NM_176839.1_1835	chr16:20400834-20426467	fail: monomorphic									GoldenGate	TACAGGGCTGGTGGCTGCTCTGACTGTCACAGAGGTTTTTTCATCTAGGTAGAAGAGTGT[A/G]CAGCATTTGTCCATACAATCACAATGGGCTTTCTTAATTCCTCTTTTCTTAAAAAACAAG
Zdhhc2	NM_178395.3_2173	chr8:41509169-41570196	fail: monomorphic									GoldenGate	TTTAATGATGCCAAAATGTTTGGCCTCAGTAAATAAACTCAGATGCTTTTGTGCCTTGTA[T/C]GCACTATTTACACAGAGAAAAAAAATGTCTCATTAAATAAAAACCTTGGAAGTTTTATAA
Fam168A	NM_178764.3_3478	chr7:107855216-107990144	fail: monomorphic									GoldenGate	GGAGGGAACCATGGCAAACAGACTGAACCCCAGAACGCAGTGTGTGTGTGTACCTCGGGT[T/C]AGGTGAACACAGCTCTAGCAAGGGTGCCCTAGGTATCATTTGAGGATTCTGAATGGCCCC
Ppp4R2	NM_182939.4_507	chr6:100783632-100818711	fail: monomorphic									GoldenGate	AAAGAAGGTGACGTCCGAGAGACAGCTAGCCAGACGGTGTCCAGTGAAGGCTCAGTTAGA[A/G]CAGAGGAAGCTGAAACAGCATCTTCCCCTCCGGAGAAGGATAGAGAAAATCGCAGCAGGC
Pcmtd1	NM_183028.3_1439	chr1:7079001-7163709	fail: monomorphic									GoldenGate	TATTTTTCTTAAATTTTGAGGGAATGCTGTTTTAGCTCAGTGATCTCAACGTGAAATGCA[T/C]CAATAGCCAGGAGTTTGTGTATAATTATTCTATTCTGGTTCTTCACTGATTTATAGAGTT
Foxk1	NM_199068.2_938	chr5:142877451-142937969	fail: monomorphic									GoldenGate	CACGTCCCGATCACTAGTGGTAAAGTCACCACAGTGATGACAGGGTAGCCTCTTGTTCTG[A/G]CTCAGGGTGACAGGGGTGACAGGGCAGTCGTCACTAGCACCTCACCTCCAGTCTCTCAGA
Flrt2	NM_201518.4_1330	chr12:96930436-97023423	fail: monomorphic									GoldenGate	CCCCCTCGAAACTGCCCACCATCCCTGACTGGGATGGCAGAGAAAGAGTGACCCCACCTG[T/C]TTCTGAAAGGATCCAGCTTTCCATCCACTTTGTTAACGACACTTCGATTCAAGTCAGCTG
Vstm2A	NM_145967.2_751	chr11:16157727-16184554	fail: monomorphic									GoldenGate	CGCTGATCTTTTATTTGAAGAGAATTGATGTAAAGCGATAGGACATTTTCTAATAACAAG[A/C]TCTGGGGTTTTTTTTTTGTTTGTTTTGTTTTCTTTCAACAAATAAAATCTACATTTCACT
FI596925	FI596925.1_348_CT	chr15:23693541-23693841	fail: monomorphic									SNPStream	TCTTCTTNNNNNTCTATTTGACCACTTTTCCATCTGTTATACAGAGTTTNNNNNNNNNNTTTTTCTCCCTCATTAAAATTCTGCTGAGAAATACTGCCAGGAATTTTAAGAGGCCATAATCTTTTAACTTTTGCCTTCATGTATGTTTGATTCCACTTTAACCATAGTATTTGCTCTCCTTAGGGTTTAAAGACTTAATTCACTTAATAGGAATCAATCTGTGATTTGGGAAAGTGGGAAAACAAAGGAGAAAAT
Crim1	NM_015800.2_851	chr17:78599588-78775932	fail: monomorphic									GoldenGate	CAGGAGCTGATTAGTGATGCAGATAAAAAAAATTGCCATCAATGTCTCTGGCCAGTGAAC[A/G]AATTGAAGACCAAGTGAAAGCAAACCCAAATGAGGAAGAAGATTTTAATAAAAGGGACAT
Usp25	NM_013918.2_806	chr16:77014314-77117025	fail: monomorphic									GoldenGate	GAATTTGCCTTTTATGCGGGAACTGAGGTATCTCTTTGCACTTCTGGTTGGTACCAAGAG[A/G]AAATATGTTGACCCATCTAGAGCAGTTGAGATTCTGAAGGATGCCTTCAAATCCAATGAC
FI597599	FI597599.1_298_CG	chr6:76317024-76317829	fail: monomorphic									SNPStream	ANATCTTTTATTGTTGCTTGTTTTAACAAATAAAAGCTCCTTTTCANNNNNNNTNNNCNAAAAGAAATAATGTTTGACATATTCCAANNNANNNNNCNTGTGGCTGGGATACAAAGGCTCCCTCCATCCTCCCTGAGGCAGTTTCTTCTGTCCCAGGTACCTTACAAGATGCTTGATCTCAGAAGAACTCATCTGGAGAAGCAACAGACTAGATTCTGCACTTACCACCTTCATCTTTAACAGCTAATTTTTGTT
FI597063	FI597063.1_294_CT	chr4:21787666-21788122	fail: monomorphic									SNPStream	AANNNNNNNNTGACAACAACAACAACAGAATTATTATGTAGCTTTTNNNNNNTTNNNNNNGACTAAGTGTGGTGGTACCTCCTGTCACCCCANNNNNTACCTCTGAGACTCTTTGAGTTTCAGACCAGTCTTGGGCACATTGCAAGTTCAAAGCTAGCCNGGGCTATATAGCGAGAGCTTTCCTTTGAGAGAGGGGGTGGGGGAAGAAGAATGTTGAGGTCTTTGTGGTGANAGGGTGTNTAAATGAATTTAGAC
FI596493	FI596493.1_410_CT	chr8:69471285-69471539	fail:paralogous sequence variant									SNPStream	TAAGAGCACTTGTTACTCATGAAGGGGAGCAAGGTTCAATCCNNNNNNNCACATTTGGTTTCTTATACTGTCTGTAACTCTAGTTCACGGGAATCTCTGATGTCTCGCCCTCCATGGGCACTTGCATACATATGGTGCACATGCAAACACTCAGGTAACACATAAATAAAATAAAATGTAAATGTCAAAAGACAACTTTTTCTTTTTTACTTTTTCTCTATATCAGGTATTGAAAGGTCATAAAATACTTTGATA
FI596525	FI596525.1_493_TC	n.a.	fail:paralogous sequence variant									SNPStream	ACGTANNNNNNNNNTGTTCTTGTAAAGATAAATATTTCTTTCCCAACCATCCCANNNNNNNNNTAAGTACATCAATCTCTGTCTGAAGTAGNNNNNNTATTTGAGCTTGCTGACTCCACAGTTTATGAGAGTCTTTGTTTCATTGTTCTACAAAGTGTTTTGTCTGCAAAGTTGTATGTAAAGCAATACCAGCCACAGAAGCAGTAACAACAGCAATAAGGTTGAGAATTACAGCTATTACTATACCTAACATGG
FI596539	FI596539.1_484_AT	chr19:19831787-19831963	fail:paralogous sequence variant									SNPStream	GNNNNNACGTCATGACTACATTAATATCGCTAAACATATATTCCCCNNNNNNNNNNNNNCATACATGTACATGCATACACAAATAGNNNTGNNNNNGTAAAATATTACAAATCACATTGTTTCCCTTGTTTAGTTGTAGAAGTTGAATGGAAGGGAGTGGGAAAGAATTTGATGAGGATACACTGTATACATGAATAAATCTTTCCAAAAATAAACACAAATATATCCAAAACTAGACAAAAGTGAAATTTTCTT
FI596551	FI596551.1_286_TC	n.a.	fail:paralogous sequence variant									SNPStream	CTCACCCCTGTACAGAATTTTTTTACAGTTTTTTATTGATTTTTNTNNNGCTCATCATTTTTCTTTGCTCCCCTTCCTGTNNNTTCCCTCCCACTTTCCACCCTCCCCTGAGGTCCCCATGCTTCCAATTTACTCAGGAGCTCTTGTCTTTTTCTACTTCCTGTGTAGATTAGATCTATGTAAGTTTCTCTTACTGTCCTCATTGTTTGTTGTCTAAGTTCTCTGGAGGATAAAAAAAGATGGAATCCTTTTTAG
FI596608	FI596608.1_357_CT	n.a.	fail:paralogous sequence variant									SNPStream	TGTTTNNNNTAAAAAGAAATCTGGTAAATGGAGAATGGTGACAGATCTANNNNNTNNNNACAAAGTAATTCAGCCTATGGGCCCACTACANNNNGGAATTCCTTTGCCTTCTCTGTTACCAAAAGGATGGCCTCTTATAGTTATTGATTTGAAAGATTGTTTTTTCACTATACCGTTACAAGAAAAGGATAGAGAAAAATTTGCCTTCACAGTACCTACTTATAATAATTCTCAGCCTAATAGGAGATATCAATG
FI596638	FI596638.1_565_GT	n.a.	fail:paralogous sequence variant									SNPStream	ATGNNNNTGGAAATCCAGATTCAGTAAATTGACATTGATNNNNNTGCTAAAAATTTAAAACTATTTCTACTATTACTACTATCAATAATAATTAATAGTAAGCCATTTTCTGAAAAAAATGTATTTTACATTTAATGCACTTATTTACAGATAGATGATTATTGTGCAACTCATGTTGGAGAGGATCTATTTTTTTTCATCTCTACGTAATCATTTAATGAGGTAGCCCAGACTATGAACTGATGAGTAGTACAG
FI596657	FI596657.1_233_AG	n.a.	fail:paralogous sequence variant									SNPStream	CTCTACTTCCTGCCTGTCTACTGGCCAATCAGCGTTTATTTNNNNNNNNNNNNNNNNGTATGGACCATTGTCCCACAGCACTGTGTCCCNNNNATTATGGGTCCACCAGTAAAGGGAAGGGGCTCCAATCTACCCTGTACCATACCTGCCTACCCGACAGCCTCCAGAGCTGCAAGAAGCTAGGCAAAAACCATTGCATTCAGTGTGGTTACCAACAGAGTCCTCCTGGGGG[A/G]CACACCAATGTCTTCATA
FI596661	FI596661.1_386_AC	n.a.	fail:paralogous sequence variant									SNPStream	TAGGTATGGATTCATTCTATCTTGACTAAAGGTCAGAGAGTTNNNNNNNNNGTTACTTCAAGGTTGTTGTCAACAGGTGTGGCTAATATCCAGCCCTGATATTCCAGGCATTAGGAAGTAGACAGGTTTCTACCTTAAGCAAAAAGCTAAGGGCCCAACTAGGTTCCTATTCTCTTAGGGAGATAACTACGGATTCAAAGCAGGGACTGGTTTGCCTACAGAATGTTTTGGTCTAGGGTGTGAGTGTTACTTGTC
FI596769	FI596769.1_190_GA	n.a.	fail:paralogous sequence variant									SNPStream	GGAGAGTCAATGCTTCCTCAACATGGAGTGGCNNNNNNNNNNCATGTATGCTTGTTGATTCGGGTATTTTTCTAATTACGTTAGAATATTCCTACCTGTACAGTATTTTTCCTGCTTCCTATGCATGCTGCTTTTGGCTACTCCATAAGGTATGTGTTTTTCTTAATGTATGCATACCAGGCACTGGGG[G/A]AAATCATGAAATTATTTAAAAATACTATATGGGCTCAGAGAATCCAGAATTGTTAAAATCC
FI596835	FI596835.1_307_AG	n.a.	fail:paralogous sequence variant									SNPStream	TTNNNNNNGAGAGGTCTAACACGTTAACTTAAATGCCACTCTTATGGAGTTCATAACAANNNNNNNNNATTGGGCATGTAACTGGACCCATCTGCCTTCGGAACNNNNNAATATCTCTAACAAAGTTACTCCCATGAAGTCGTTCAGTGTGAATGCTTACAGGAGAAGACAAAGAGGAAAAAGAGGCTGAAGGACACCACAGAACAGAGCAATAGCTGCTCTTCTAAAGGATCCAGATGAGACAGATTCCCAATG
FI596847	FI596847.1_218_CA	chr2:135836240-135836780	fail:paralogous sequence variant									SNPStream	CCCTNCCAANNNCAAAACAAAGCNNNNNNGGATCTATGTAACTAGACTACTGTNNNNNNNNNTGGTAGTAACAGCTAACAGGTTCACACAATTCCTTCNNNNTTCTGGATCCTGTGGCCTTTATAAACACTTTTTAGCCTTGTGTCTGTCCTCAGCCACTTGTTCACTTAGACTTCTAAGGGCCAAGGCATTTTTTTTTTGTGACTTAGTTTTTCCC[C/A]TAGTTCTCCAACACAGTGTTTCATCTGTCTTGA
FI596914	FI596914.1_306_CT	n.a.	fail:paralogous sequence variant									SNPStream	TTGGTCTTATAAATAAAAACCCAGAGTCAGACTGAGAGATCCAGGCCTNNNNNNNNNTGTAGCCATAGCACAAAGCAGGGGGCAGCCCCATTCNNNNNATGAAATGTGACTGCCCCTGACCTCCAACTGATCTGAGCAGGACAGAGCCCCGCCCAGTTAGTGAGACATGACCGTCCCTGACAGATGATCTGTTGCCTTACCCTAGCCACAAGAACCATGAACATCTCACCCCACAGGGAGGTCAATCAGAAATGG
FI596916	FI596916.1_201_AG	chr5:142000330-142001116	fail:paralogous sequence variant									SNPStream	AGTTTTTTGNNNNNAAACAGCAGACTTCAAAGCCAGACAGTGGCNNNNNNNNNTGCAAGTCCTCCCTAGTCTCCCAGGGCCANNNNNTTCTCTCTTCTGCCGATACCAGTCGTCCCCAGGTCTTCTGAGTTCTGAGAGCTCGGGACTTTTTAAGTTTGTTCTACATCAATCACCTGGAAATATTTATTGAGTGTAGAACG[A/G]TGTCCCAGGAGCTGGGGAGAGAGGGGTTAATAAAACATAACCCTAGCCCC
FI596942	FI596942.1_362_CT	n.a.	fail:paralogous sequence variant									SNPStream	CCTGTGTTTGATATAAAAAAGAAATCTGGTAAATGGAGAATGGTGACAGATTTAANNNNNNNNNACAAAGTAATTCAGCCTATGGGCCCACTACAATCTGGAATTCCTTTGCCTTCTCTGTTACCAAAAGGATGGCCTCTTATAGTTATTGATTTGAAAGATTGTTTTTTCACTATACCGTTACAAGAAAAGGATAGAGAAAAATTTGCCTTCACAGTGCCTACTTATAATAATTCTCAGCCTAATAGGAGATAT
FI596955	FI596955.1_313_AT	chr12:69779342-69779476	fail:paralogous sequence variant									SNPStream	AGATATTAACTTTAAGCATTNNNNNCTGGTCTGCTGTGAGTNNNNNNNNNNTGCTACAGAAATTATAATATTGACTTCAGAATTTTCTCAAAGATTTCAATAATCCATTATTTGTGGACATAGTCACTATAAGTATGCATTTGGGTCAGTGAAAAACAGAAAGACTACATATTCTCCTCCCTCCTTCAAATAAGCCTGCATCTTTCCACAATACAAAATTGATAAGTGGAATCCACAAAATTCACTTTAAATATC
FI596958	FI596958.1_221_CT	chr12:45731601-45731655	fail:paralogous sequence variant									SNPStream	GTAGATTCTTCTATATGTCCAGCATCTAATTGTTCTTGTACCAGCTNNNNNNNNNNNTGTGACTTTTCCTCAGCTAAAGGCCATTGTTTGTCNNNNNTGGTTTCTCAGTCAACCATTTCAGATGCAAGCCTGTTGGTATCTCTGAAGGGGCATCAATTTCTTGTTCTTGTACTGCCCAAATGGTTGGTTTTCTCCATTTATAATATCTTTTAATATTATT[C/T]TCAGAAATATAGGCTCTAGAAGTAGCAGGA
FI596967	FI596967.1_208_CT	n.a.	fail:paralogous sequence variant									SNPStream	ATGTCCAGCATCTAATTGTTCTTGTANNNNCTGTTNNNNNNNNNNNNNNTTTTCCTCAGCTAAAGGCCATTGCTTTGTCCANNNTNGTTTCTCAGTCAACCATTTTNNNGGCAAGGCTGTTGGTATCTCTGAAGGGACATCAATTGCTTGTTCTTGTACAGCCCGAATGGCCGGTTTTCTCAGTTTGTAATATCTTTTAATATTATT[C/T]TCAGAAATATAGGCTCTAGAAGTAGCAGGAATTTTAATTTNGG
FI596972	FI596972.1_333_GT	n.a.	fail:paralogous sequence variant									SNPStream	GANNAATGNNNGTCTGCGGTCATCATCCAGACGCAGAGGAAGCAAGATGNNNNNNNNNCGCTGATAACAGGTACCAAGCCACATTGCCTTGGTCATGGTGTTTTGTCAGGACAATAGAAAAGTAACCAAGACAATGGGAACATAGATAGCAAAGTTAAAATGTTTAGGTTCACCTTTAAGGGAATGGCAAACATAGACATGTTACAATGTTGTGTGGGGTTCAGTCATCATCATTACTTAGAAATTTTCCTGATA
FI596986	FI596986.1_371_CT	n.a.	fail:paralogous sequence variant									SNPStream	CTGCGCCCCACCCACTGAGCTGGCAGCCAGTCCTCCCAAATGCANNNNNNNNNNTCCAACCCTGGAATGGGATCCCTGTCACCTCTCCCTCACCCCTGTCACCTTAACCCTCACCACCCTCACCCTCTCCCTCACCACCCTCATCAGCCCCAGCCTTGGCTCTCGAGGGCCCACCCTTCATGACTAGGCTGATTTCTCACACTCTGAGGTTGTACAGTGAGTGCCCAGGACTGTACAGAGCCCAACCTTCCCCAG
FI596998	FI596998.1_254_TC	n.a.	fail:paralogous sequence variant									SNPStream	AGAGNNNNTGTTCAATATGTCCATATGAGAAAGACAGCATTAAAACTAANNNNNNNNNNNNTGAGTTATTTATCATGAAGATTTGTAATTAAGCCAAATAAAGATGTGGTATAAGAGAGCATAGGGATACGTAGACTAATATGTACATCACACACATTCTTCCATTTGAGTAACACCTGAAAGTAGAATAGAGTTACAAGACAACATTTGAAATTAGCATTGGAGTCAAACTTCGTGGTCATAATAAAAATGT[T
FI597026	FI597026.1_363_TC	n.a.	fail:paralogous sequence variant									SNPStream	TTGCANNNNNAAAANNNAAAACCATTATTTATTTTATTATTTCACATTTTNNNNNNNNTTTTCTTCTTTTTTTTTGAGACAGGAATTGGCTTTTTATTTATGCTCCAGACAATCTATCTCACTACATGGCCCAGGACTTCTTTCTGAACACTTCCGTGAAAGTAGTCAGCTGCCCAAAATATACTACTGCTGCTGCAATTTTAGAAAAAAAAAATAAATAAAAATAAATCACCTGAGATAAACAAAGAAAAAAAA
FI597041	FI597041.1_388_AG	n.a.	fail:paralogous sequence variant									SNPStream	GGTTTGTTGCATCTAAACTGTATCATGATGCAATAATTNNNNNNNNGGAACAGATAACTGAGGAAAAACACTACTCAGTGAAAANNNNAAAGTGATAAGCTTATCTGCTTGCAGGGAAGGTGATATACGACGTAGGTAAGGTTCTGAATTAGTTCTGAAGCAGTGGATCCGTCCATCAGTGTTATAGCAGCAGGTATACAGGCTTGGTGGAAAAGTCATACCTTGCACCAACATAAATTCCAAAGCCTTTAAATA
FI597049	FI597049.1_178_CT	n.a.	fail:paralogous sequence variant									SNPStream	AGNNNNNNTTCTCTTTATTTACTGCATTGGTTCTAGGGCTCCAACTNNNNNNNNNNNGTGCAGCAGCAAACACCTTTACCTGCAGAGTCCTCTTGGTGACTCCACCCCTTACTTTTTGAGACAGCTTCTCTAAGTGAAGTAGAGCTCATGGATTAGCTATACTGATGGGTCAGCAAG[C/T]CCCAGAGATCTACCTGTCTGCTCCCCAGCTCTGCTGTTACAGAGGCTCTCTGTGCTATCTGCCTATGAGGGTA
FI597061	FI597061.1_448_GA	n.a.	fail:paralogous sequence variant									SNPStream	GTGAGGTAAGCCAGACCNNNNNAGAGGAACATGGGATGTACTCACTCATATTTGGTTTCTAGCCATAAGTAAAGGACAGTGAGCTTATAATTCACGATCCTAGAGAAGCTAAATTAGAAGGTGAATCCAAAGAAAAGCATATAGGCATCCTCCTGAATATTAACCTTCATCAGGCGATGAAAGGAGACAGAGACCCACATTGGAGCACCGGACAGAAATCTCAAGGTCCAAATCAGGAGCAGAAGGAGGGGGAGC
FI597073	FI597073.1_366_AG	chr11:35112885-35113183	fail:paralogous sequence variant									SNPStream	TTNNNNNNNNNNNNNNNNNNNNNNTAGGAAAACAAGAAGGATNNNNNNNTGGTCTGCACNNNNNNNNNNNNATGGCAGAATGACGAAGTCAGAACTGGAAGGGNNNNNTTGCCACCTCAACTAGATGGCAAGTAAAGACCGGGAAAGTAAGGCCATGAAGGAAAGTCACGATGTGGTGTGGGTGATAACACTGACCCTTTGTTCAGAGCAGGGGCCCATGGATTTTCACTTTACAGAGCCGTTCTTCCCTATGTG
FI597080	FI597080.1_338_TC	n.a.	fail:paralogous sequence variant									SNPStream	TCTGGTAAATGGAGAATGGTGACAGATCTAANNNNTNNNNACAAAGTAATTCAGCCTATGGGCCCACTACNNNNNGGAATTCCTTTGCCTTCTCTGTTACCAAAAGGATGGCCTCTTATAGTTATTGATTTGAAAGATTGTTTTTTCACTATACCGTTACAAGAAAAGGATAGAGAAAAATTTGCCTTCACAGTGCCTACTTATAATAATTCTCAGCCTAATAGGAGATATCAATGGACTGTCCTCCCACAGGGT
FI597098	FI597098.1_244_GT	n.a.	fail:paralogous sequence variant									SNPStream	CTTNNNTTTCNNNNNCCAACGCAAAAGGCTGCAGATATCCATANNNNNNNNNNNNNNNGGAGCTGTAGCCACACCCTTTAATGTTNNNNNNNNNNNNACACAGAGTTAGGAAAGAAATGATCTTGATCTTTTTTCAGGACTTCTGAAAACTCAAAACAGNAACCAAACACAAACCAAGTAGGAAGAAATGACAGAGAGGCAGGAGGATGTCAGTGAGTTCAAGGCCAGCCTCACCTACCCGAG[G/T]ACATTCC
FI597109	FI597109.1_501_GC	n.a.	fail:paralogous sequence variant									SNPStream	AATGTCTAAATTTCACAAACAAGCTTATCTACACAAAAGAANNNNNNNNTTACTATCTATTGATACCAGGTTTTATTAATACAAAATTAGTAATTTATTGAAAAATATCCATTCTCACTATGAATTCAGATCTGTTTAGATGAACACTTGAACTTTCTTCACACAAGTAAATATAAATATAAAAAAATAAAATCATAAGAAAAAATTAGTGACACAACTTTAATAAATAATTACATATACATGTATGAAGGGTTG
FI597125	FI597125.1_349_CT	n.a.	fail:paralogous sequence variant									SNPStream	AGAGAGCATGGAGAATTGTGACATGTGAAACACGTAGTTTCCNNNNNNNTTCTTTTTATACCAGTATAATTAACTACACAATCACACATTTAAAGTATATTTTCCTACTGTAATATAGTATTGAAGAATGTTAAATTAGTGGTCAATGAATATTATTAAGTGTGCTGTCACTATAGACATTCATATAGCTGAATAAATAATACAAGGCAAACCATTCCAAGCACAGAAAACAAGCAATATAGAATTTTGATGCTT
FI597221	FI597221.1_487_AC	chr6:64895509-64895975	fail:paralogous sequence variant									SNPStream	CATNNNNNTTTATCTTGGTATGCTCCTTAAGTTAGAAATGNNNNNNNNNNNGTATATCTGACATAAAAGTTGCTTTTCCTATAAANNNNNGCCTTGCCTGCAACTTTAATGTTGAGCCATAAGATAATAGTAGAAAAATACCTGATTTCTATAAACATTCAAATTTCTCATGCAATTGAGAGATTTTTTTCTGAATGCTGACAGTGTTTATTTTAAATTGTGAGTTACATTTTTGTGACACATTAACAGAGGGGA
FI597431	FI597431.1_487_GT	chr4:87763557-87763920	fail:paralogous sequence variant									SNPStream	GGAAAGGGAGATGGGGCGGGGGGAACTGGGGATNNNNNNNNNNNNATATTTACATATTAAGGATTGTTTAGNNNNNATTNNNGTTATTTAGCTTATTAGCATTACTTAGCTATCATATATCTAGGCAGTATTCTAGATGCCTAGGCTACAAAGTAAATAAAACAGACGTAGATAAAACGTATCTTTGGAACTTAGCATCTAACAGGCAAAAAATATTTTTTTCTTAGAAATGTAGGTCAGGCCTGGTGGTGCTCA
FI597463	FI597463.1_293_CT	chr13:25067558-25067740	fail:paralogous sequence variant									SNPStream	TGGGATNNNNNNNNNNGAGCCCATCTCTTAATATAGAAAAGAAATCAAATTCNNNNNNNNNNNCTTGAGCTGCTGTAAACAGCACACGTATTTGGNNNNNNCTGTATTTCCTGCTCAGAGCGTGGTAACAGATTGAGATAAATGAAGCGAAGGTGATGGTAACAGTGAGAGGCGCTGCATCTGTGTAGGTGGCCCCAGAATTGTTCTCCTCATCTAGGTGACTCATCTGGAATGTGCTCTGTAAGACTGGGTGGG
FI597552	FI597552.1_394_CA	chr1:144281133-144281294	fail:paralogous sequence variant									SNPStream	CCCCAAATCTGATACATGCAGGAATCTTATACGGAAGTNNNNNNNNNGAAAGAGCCACCACAGCCACTCAACTGTNNNNNNNCANNNAAATCAAAGGAAGACACACATACTTTGGTCCTGGAAAGCATGCTCCATCCATCCCATGAGAGTGGCAAAAAAAAATACTTGTGTTCTTAAGAGATAATGAATAATGTTGGCAAACAACTATTTCGTTGCACATATTATATTGCTGGCATCACTAATATTAGCATAAAG
FI597565	FI597565.1_211_TG	chr1:186405367-186406234	fail:paralogous sequence variant									SNPStream	TGTCTTTATTACAGTCTAGTCCCATAGTGCCTTTTCCATATTTATTAATTTTNNNNNNNTACTCTTAAGCAGAGATTTGTGCCTACTGGTAATAATTAAAGCTATGTTCAAGGAACTTAAGAATGAGAAAAACATATCAACCCATCTTTTCATTTTCACATCAATAAACTACGAGATGTGCAATTACCTAAACTTGTTATCTTTAAAAAA[T/G]TTTCCAATGTATTATCATAAGAGAATGCTCTGTCAGAACT
FI597792	FI597792.1_366_TC	chr2:71604065-71604752	fail:paralogous sequence variant									SNPStream	TCCCTTGCCTTATGGCTAAGGAACCAAGCCATCATNNNCNNNNNNNNNNTCCTGCCCATGGAGTGGTTAGCGNNNNNNNCNNNNCCGTTACAGGAAGAACTGGGTTGAACTCAAGCAAGGAAGAAACGGGTCCAGGCCTCCACTTCTTTCTCAAGTGCAGTAGATTTAGCAGAAGTCATAAGTATAGGGAAACCGGACTCAGGCCACCTTCCTCTCGGAAGGGGACACTTTCATTGCCAGGCAGCTGACGTCAGC
FI597899	FI597899.1_271_CT	chr3:99456228-99456380	fail:paralogous sequence variant									SNPStream	ANCTCTNNNNNNGATGGTGAGAAATTTGTAAGAAATTTGATGANNNNTNNNNNNNNNNNNNAAGAAGTGCTTGTCAGCTANNNNNNNNNNNNNGCAGAGGCAAAGTTCAGAGACAATCTCAGGGAGGGTAAAGGAAAGAGCAAGCTATGAGAGGTGATGGGCGGGTCTTCAAACAAGTCTGCATGGATTTTTAGAGCTGGCTAGAAGAACATGTGTGTTTTCCAGGCACAAAATCATACATGCATACATTTTTTA
FI598127	FI598127.1_337_CT	chr11:20755450-20755538	fail:paralogous sequence variant									SNPStream	AGNNNNNTACTTCTCNNNAGCCAGCACGGAACCTGAGGTCTAGTTGTTGTGCAGATNNNNNNNNNNTTCCCCTTAGTAGCCGCTTGCAAGTAAATGTNGNNNNNNCTGGACTGAAGCTCAGGATCCCCCTGCAGTAGGGTATGTGTTCAGTCAACAGTTAGCAAAAGAGNTCTGTGCCCCCTTCCCCACTATAGCTGGAGGTGACGGCTTAGAGGGGGCAGGGAGAGTGGAGGAGTAGGAACTCTGGGCTGAATA
FI598208	FI598208.1_263_GT	chr2:17168073-17168289	fail:paralogous sequence variant									SNPStream	GANNNNNNCAGACACCATGATTTCTCTTCACGAGATGGACTCTNNNNNNNNNNNNNCCAGTAAGCCACCACCTTGTAGTGGCATATANNNNNNATATGGGTTAGTCATGATGTGAGAGTTAGCCAGTAAGAGGCTAGAGCTAATGGGCCANGCAGTGTTTAAANGAATACAATTTGTGTGTTGTTATTTCAGGTGTAAAGCTAACCTTGTGGGAGACAAAAACAGGTCTNCTCCNNTCATCACTACAATAAGGTG
FI598210	FI598210.1_331_CA	chr4:81005861-81006151	fail:paralogous sequence variant									SNPStream	TTGTGAGAANNNNNNNNNNCGTAAAACAACCCCCTGCCCCTACAATTAAGAGGGGGNNNNNNNNNNNNTNNAATACAACACGGTTTATAGGACCAAATGANNNNNNNCTTCCATCTGCTCGAATCCCTCCTGACTCACACTGCAGTCCTGAGCCACTGAGAACTCTAGACTTGCCCTTCACTTTCTAACAAGAAGGGAAACGTTAATTGTCTTACCACAATCACCCANTATCAGCAACCCGNTATAGGAAAGGCA
FI598303	FI598303.1_472_GT	chr10:113662944-113664714	fail:paralogous sequence variant									SNPStream	TCTGCTGACTCTCTAGAACTCCTTGTTTACCCAGCAAACATAGNNNNNNNNNNNCAAACATGGCTTTATTGATTCTACTGACNNNNNNNNNNATGGGAAATGCAAGGCATTGGATAAATTTGAATAAGATGTTTTTTTCTGATCAAGAAACATGAAAGTTCTCTGACTCCCAATTCTTCACTAGTAAAGTGTTCTAATGGGGGATAATAGTTTGCAGAGGATTGTTTAGGAAGTAGCATTTAATATAGTGAAATG
FI598309	FI598309.1_190_CT	chr3:147616467-147616574	fail:paralogous sequence variant									SNPStream	TNCCTCAACAGACATGTCTTATTGCTGGCATCTTGAATGTGCTGGGCTTTCCACATTGGCAGAGAAGAAAATGTGAGGCAGGAAGACTGATCTGAGAAAAGTAGCAGGAGATTAATCGAGGCTGGAGTAGTCGGATAACAATAGTCAAAAAATAAATGACCAAAGAAATCTTCAAATTTGAGGAAGAAA[C/T]CAAGCTTGTGGATTGAAAAGGTTCATTGTTTGATTATATAAAATAGACTTTTTGAATTCTA
FI598572	FI598572.1_484_CA	chr16:80784076-80784413	fail:paralogous sequence variant									SNPStream	TGCAAGTTANNNGAGCATTTCTCAGTTGTCAATGAAACCAATACTGNNNNNNNNNNNNATTAAATTTTAAGAGCTAAGGTTACAGNNNNNNNNNNNGCTAGATATACTTTGTGAAACATAGTTTTTCTTTGGGTATGTTTTAAAAGGATTGAAATAATTAATAATATCATTCTTCATGAAGCCATGTCACTTGAATATCATTTAAAAGGGCAATAATCCATCTTTTAAAATGAAATTACATCCTTTATCAAACTG
FI598642	FI598642.1_332_TC	chr4:100459730-100459995	fail:paralogous sequence variant									SNPStream	CTGCACAGGACAGCTGCACCCTGCGCGTTTGAAGTGGCACGTCAGTCTCTGCTAATGCAACAAGACTTACATCCCTAATGAGGCCTCCGCACTTTGAAGGAACAACTCAAAGCCTAATTAAAAATTCACATTCCTTCTCACCGGCTTGCTGATTTTTTTTTTAAAACTGTCCTTCCACCAGAGCCTCTAAGTATCTTTTAAATATTTCATGCAAAATAATATAACTTATAATTCTAAAAATCCANAGGAAGTCAA
FI599140	FI599140.1_341_TC	chr12:80807261-80808595	fail:paralogous sequence variant									SNPStream	TGGGTGNTGAGTGAGCCTGTGTTTCTCCCAAGGATCCCTATCCCTTAAGNCNTNGTGTGTCAGGCAAATGTATGTGTAGAAAGACTNNNTGAAATCTGTTAATATCTCAGCTAGAAAGAAAACCTCTAAATCACACATATGTGCAAGTGTGTGTGTGTGTGTGTGTGTGTCTGTGTGTGTGTATGTTCTGCAGTCAAAGGCTGAGGATGTCTGTGAATACCTGTGGATTGGGAGGAGACTTCAAAATTTTAGGGA
FI599146	FI599146.1_389_CT	chr3:19384109-19384296	fail:paralogous sequence variant									SNPStream	GGCCTCTACCCATCTTTTCCTCCAGTTGGTGCCGTAGTGTCTTTGCCTNNNNNNNNAGCCTCGATCCTTGCATTTCTGTCTGTGTCNNNNNNAACTGTTCTTGGTCTGCTCTGTACTGTTGCTGTCTGTGTCTCAGAAAGCTGCTGAGGTCTCTATTGGTCTGCTCTCTTGGGCCACTCTGTGCAGTGATAATCTGTGTTTCAGAGTTCCTCTGAGCTCTGAGGTTGTGGGGGTGGGGTAGGACTTTTGGAGGAT
FI599303	FI599303.1_195_CT	chr13:73703638-73703862	fail:paralogous sequence variant									SNPStream	TGGNNCTGGCNTNNNNGAAGCATACAATTGCTGATCTCTGTCAGGGTGGGTAAANNNNNNNNNNNNNCCTAGAGCCACCAGCCAGTTCTGNNNNNNNNANNNNNNAAATGATNTTCAGCTGTTCATGGTGCTGTGCTGGAGGNGTCTACTAGAGCTCATTGGCTCCAGCCCCTTTGAGGTTGGACACCAGGGGG[C/T]TGCAAAGAGTCCAAGGCCCAGCCAGGGTTACAGCCTCTATCCTAAGGGAGTCCAGA
FI599528	FI599528.1_350_AG	chr2:163038773-163039465	fail:paralogous sequence variant									SNPStream	CACACAGTAGGCCCTCTAGAAAAGTCCACCATGTCGCTGAGAAAGCNNNNNNNCCAGCAACATGCACCGTAAAGCCCTGATCTTCCAGCTCGCTCCAGAAGGCACCAGAAATCCCAATTGCACCATAGCAAGTTTTAAGCATCAAAGTAATTGATCAAAATTTATCACCCTGTGTTACACAACATCTTCTCTCTAAGATATAAAATTACCATTTACCATGACTCATTAAGTTAATAATTACCCACCATATGTTTT
