# Supplementary material for: A genetic linkage map and comparative mapping of the prairie vole (Microtus ochrogaster) genome
Source: BMC Genet. 2011 Jul 7;12:60. doi: 10.1186/1471-2156-12-60 (PMC3143096; doi:10.1186/1471-2156-12-60)
Supplement: Additional file 2 — Supplementary Table 2. Integration of the prairie vole cytogenetic and linkage maps. Markers that did not have an orthologus position in the mouse genome were omitted from this table. Concordant markers were those in which the cytogenetic and genetic linkage maps agreed with respect to blocks of prairie vole-mouse synteny. [file 1471-2156-12-60-S2.XLS]

## Sheet: Sheet1 - Table 1
Supplementary Table 2. Integration of prairie vole cytogenetic and genetic linkage maps.
Locus name	Mouse genome position (mm9)	Prairie vole chromosome / LG	Prairie vole map location (cM) or FISH	Comment on map integration
#Prairie vole chromosome 1. Multiple concordant FISH markers. Orientation of linkage group on the chromosome called by FISH.
Syne2	chr12:76919305-77211915	1	0
Sdccag1	chr12:70412530-70458153	1	9.981
Ppp2R3C	chr12:56381801-56403987	1	12.465
Sip1	chr12:60114380-60128975	1	12.465
FI597455	chr12:71698682-71699420	1	23.316
CH232-001C15	chr12:72915030-73088506	1	FISH	Concordant
FI597155	chr12:91198184-91198265	1	23.316
Trip11	chr12:103075582-103151381	1	31.315
Sipa1L1	chr12:83271003-83552771	1	31.315
4930534B04Rik	chr12:92236932-92622849	1	31.315
FI596860	chr12:103437555-103437685	1	36.873
FI598048	chr12:117713394-117713513	1	40.469
CH232-003C12	chr12:n.a.-117713513	1	FISH	Concordant
Eif5	chr12:112776312-112784964	1	41.521
Dnajb9	chr12:45306884-45311055	1	44.493
Coch	chr12:52694328-52706760	1	44.493
Arl4A	chr12:40759878-40763963	1	45.705
Nampt	chr12:33505200-33538234	1	54.019
CH232-001C12	chr12:n.a.-32354050	1	FISH	Some ambiguity. Proximal markers on LG3.
FI597876	chr12:36879954-36880083	1	57.788
FI597234	chr3:47084114-47084693	1	66.212
Slc2A2	chr3:28596825-28627282	1	69.709
Pik3Ca	chr3:32335073-32367408	1	69.709
Hspa4L	chr3:40549535-40594287	1	71.515
Elf2	chr3:51059587-51129909	1	74.74
Nbea	chr3:55429120-55987623	1	75.885
Lekr1	chr3:65470150-65635084	1	75.885
Mbnl1	chr3:60305174-60433670	1	77.847
1110032A04RIK	chr3:69623461-69663818	1	81.065
#Vole chromosome 2. Multiple informative FISH markers. Orientation of linkage group on the chromosome called by FISH.
2900026A02RIK	chr5:113515343-113592333	2	1.968
Med13L	chr5:119010728-119215446	2	4.539
Rad9B	chr5:122775517-122804204	2	5.804
FI596503	chr5:110927187-110927442	2	9.17
FI598547	chr5:128038521-128038694	2	16.713
Piwil1	chr5:129242121-129261349	2	19.982
CH232-003O16	chr5:132561250-132726230	2	FISH	Concordant
FI598594	chr5:132726020-132726230	2	19.982
Rnf6	chr5:147020780-147033013	2	41.039
CH232-002G12	chr8:n.a.-3464232	2	FISH	No nearby genetic markers.
Lpp	chr16:24721941-24992664	2	46.896
Dlg1	chr16:31664125-31873430	2	50.773
CH232-001M02	chr16:34790080-34963373	2	FISH	Concordant
Parp14	chr16:35832964-35871468	2	55.299
Tfg	chr16:56690445-56717467	2	57.941
FI597535	chr16:37292134-37292272	2	58.812
FI597967	chr16:50192907-50193558	2	62.748
Brwd1	chr16:96223155-96304035	2	68.614
Gcfc1	chr16:91014282-91044624	2	73.709
Robo1	chr16:72663394-73046345	2	78.815
Csnka2Ip	chr16:64477637-64478960	2	80.308
CH232-003O04	chr16:n.a.-80784413	2	FISH	Concordant
Atp5J	chr16:84828116-84835819	2	107.431
#Prairie vole chromosome 3.
CH232-004H10	chr10:12251447-n.a.	3	FISH	Ambiguous. Markers that flank this position are split between LG4 and LG9.
#Prairie vole chromosome 4. All FISH concordant. Orientation of linkage group on the chromosome called by FISH.
Mmaa	chr8:81790323-81818855	4	0
CH232-002E04	chr8:90881184-91050617	4	FISH	Concordant
Thap11	chr8:108379003-108380850	4	14.454
Bbs2	chr8:96591854-96622711	4	16.088
FI596486	chr8:124055960-124056000	4	19.911
CH232-002C19	chr8:131150037-n.a.	4	FISH	Concordant
Zfp821	chr8:112229449-112248832	4	21.722
FI598820	chr8:112864176-112864363	4	23.228
Vat1L	chr8:116729540-116897970	4	27.877
Wfdc1	chr8:122190265-122211920	4	30.972
Setx	chr2:28980512-29037991	4	42.179
CH232-004E01	chr2:34265450-34406867	4	FISH	Concordant
Cep110	chr2:34965012-35034342	4	43.458
Gtdc1	chr2:44419942-44717142	4	45.895
FI597723	chr2:44314027-44314257	4	49.061
Orc4L	chr2:48758372-48804787	4	53.979
Itgb1	chr8:131209554-131257479	4	54.432
Acvr1	chr2:58298849-58419239	4	60.226
Ifih1	chr2:62433850-62484312	4	61.87
B3Galt1	chr2:67955770-67960747	4	63.785
Nup35	chr2:80478969-80500228	4	69.784
	chr2:58000574-58000741	4	71.099
#Prairie vole chromosome 5. Multiple concordant FISH markers. Orientation of linkage group on the chromosome called by FISH.
	chr9:23419341-23419517	5	0
Anln	chr9:22135658-22193650	5	2.795
Ak129341	chr9:8076633-8134294	5	4.366
Cwf19L2	chr9:3404085-3479236	5	4.402
5830418K08RIK	chr9:15121358-15162232	5	5.142
Opcml	chr9:27598854-28732633	5	11.858
CH232-002I04	chr9:34629454-34782738	5	FISH	Concordant
Acrv1	chr9:36500805-36506422	5	15.924
Tbcel	chr9:42220400-42280309	5	18.8
Cadm1	chr9:47338435-47661468	5	21.632
CH232-002M14	chr7:n.a.-25233421	5	FISH	Conflict. Flanking markers on LG4, which also localizes by FISH to vole chromosomes 3 and 9.
Tspan3	chr9:55983691-56008877	5	29.669
Ppp2R3A	chr9:101007320-101101403	5	35.584
4922501C03RIK	chr9:87086798-87150367	5	40.861
Irak1Bp1	chr9:82723413-82741295	5	42.124
FI598524	chr9:74202085-74202653	5	52.169
CH232-003N01	chr9:74049474-74202653	5	FISH	Concordant
Rab8B	chr9:66691471-66767512	5	55.233
Spesp1	chr9:62118536-62129986	5	55.753
CH232-001C14	chr9:111896743-112050030	5	FISH	Concordant
Clasp2	chr9:113721704-113828815	5	58.156
D9Ertd402E	chr9:122714665-122745450	5	61.033
CH232-001L19	chr5:97820608-97991551	5	FISH	Conflict. Flanking markers on LG1, which also localizes by FISH to vole chromosome 6.
#Prairie vole chromosome 6. Multiple concordant FISH markers. Orientation of large linkage group on the chromosome called by FISH. Small linkage group ambiguous order on chromosome.
Tsn	chr1:120195095-120207709	6	14.92
CH232-001O02	chr1:125300679-n.a.	6	FISH	Concordant
R3Hdm1	chr1:129999883-130134312	6	17.83
Pign	chr1:107417717-107560253	6	19.024
Elk4	chr1:133904182-133922261	6	20.632
Tmem9	chr1:137914733-137931607	6	22.81
B3Galt2	chr1:145487827-145497067	6	22.81
Prg4	chr1:152296542-152313295	6	24.043
CH232-001M19	chr14:n.a.-116109804	6	FISH	Conflict. Flanking markers on vole chromosome 17.
CH232-002C13	chr1:156495246-156645247	6	FISH	Concordant
Pdhb	chr14:8998505-9005506	6	32.987
Nr1D2	chr14:19036570-19071620	6	36.908
CH232-001O24	chr14:19112458-n.a.	6	FISH	Concordant
Gcap14	chr14:37688122-37748754	6	50.582
Ddr2	chr1:171902438-172019075	6	57.978
Selk	chr14:30781566-30788260	6	64.136
FI596809	chr7:122243072-122243127	6	64.136
FI598298	chr1:186406304-186407094	6	80.512
Nvl	chr1:183023554-183074288	6	83.863
Cep170	chr1:178663784-178737255	6	84.887
Rab3Gap2	chr1:187028047-187110625	6	88.394
CH232-001N10	chr1:n.a.-189837779	6	FISH	Concordant
Cenpf	chr1:191464493-191511965	6	93.517
Hsd11B1	chr1:195047835-195090239	6	93.517
FI597307	chr1:156645176-156645247	6.2	0
FI598109	chr6:32767270-32767869	6.2	9.642
CH232-004G21	chr5:67051163-67191701	6	FISH	Conflict. Flanking markers on LG1, which also localizes by FISH to vole chromosome 5.
#Prairie vole chromosome 7. Multiple concordant FISH markers. Order of linkage groups on the chromosome called by FISH. Large linkage group oriented on chromosome by FISH. Orientation of small linkage group ambiguous.
Rrn3	chr16:13780792-13814934	7	0
Abat	chr16:8513522-8621660	7	0
CH232-004G21	chr11:34938411-35113183	7	FISH	Some ambiguity. Proximal markers on LG1.
Odz2	chr11:35820171-36757745	7	5.451
Gm5431	chr11:48700924-48715654	7	12.077
Fi597451	chr16:12303811-12304117	7	13.99
Acsl6	chr11:54117706-54175041	7	15.306
Ncor1	chr11:62130192-62270834	7	16.75
Myh10	chr11:68505417-68630126	7	20.469
CH232-002C17	chr11:78864874-79027492	7	FISH	Concordant
FI597315	chr11:78864875-78865001	7	24.76
FI596872	chr11:82372394-82372600	7	29.772
FI597713	chr11:64766463-64766771	7	32.972
Myst2	chr11:95133167-95171560	7	33.857
Psmd12	chr11:107340842-107359350	7	42.129
CH232-002L24	chr11:n.a.-118415020	7	FISH	Concordant
FI597744	chr11:118414674-118415020	7.1	0
FI597123	chr11:95234323-95234504	7.1	0
Dus1L	chr11:120650516-120657709	7.1	7.605
#Prairie vole chromosome 8. Multiple informative FISH markers. Orientation of linkage group on the chromosome called by FISH.
Copb1	chr7:121359073-121398194	8	1.556
CH232-002I02	chr7:116951500-117097600	8	FISH	Concordant
Olfml1	chr7:114710947-114734879	8	3.598
Pdzd9	chr7:127802868-127813764	8	7.934
Hirip3	chr7:134005486-134008636	8	8.834
CH232-001P13	chr7:144902946-n.a.	8	FISH	Concordant
FI597171	chr7:144902947-144903053	8	27.054
FI599006	chr7:150131705-150131999	8	29.16
FI598507	chr19:3346293-3346439	8	31.016
CH232-003M14	chr19:3346292-3509393	8	FISH	Concordant
FI596618	chr19:10967982-10968063	8	32.545
Cpt1A	chr19:3323301-3385733	8	33.957
Vps13A	chr19:16691164-16855417	8	37.949
Gda	chr19:21465797-21547151	8	42.741
FI597385	chr19:34723304-34723380	8	46.868
CH232-002O20	chr19:32099283-32268355	8	FISH	Concordant. One flanking marker in another linkage group, but other wise consistent.
Ak3	chr19:29095322-29122392	8	49.745
Slk	chr19:47654509-47719736	8	60.596
Exosc1	chr19:41997470-42007804	8	62.818
Pcgf5	chr19:36453557-36530694	8	67.877
FI596728	chr19:48910952-48910987	8	71.372
FI598289	chr19:49303120-49303333	8	71.372
FI596807	chr19:53200280-53200390	8	71.372
Shoc2	chr19:54018796-54107768	8	73.813
CH232-001E16	chr19:n.a.-57023532	8	FISH	Concordant
#Prairie vole chromosome 9.
CH232-003C14	chr1:75558201-n.a.	9	FISH	Conflict. Flanking markers on LG4, which also localizes by FISH to vole chromosomes 3 and 5.
CH232-002F12	chr17:86252534-86385268	9	FISH	Ambiguous. Closest marker on LG3.
CH232-001L22	chr17:5050964-5051034	9	FISH	No nearby markers.
#Prairie vole chromosome 10. Multiple informative FISH markers. Orienation of linkage group on the chromosome called by FISH.
CH232-001K10	chr4:23373330-23566733	10	FISH	Potential conflict/ambiguity. Flanking markers on LG5, which could be linked to this chromosome.
Slc31A1	chr4:62021735-62052803	10	0
CH232-002C12	chr4:n.a.-62419708	10	FISH	Concordant
Nfib	chr4:81936077-82151212	10	1.8
FI596553	chr4:83937193-83937835	10	8.283
Rraga	chr4:86221577-86223187	10	13.16
Izumo3	chr4:91811009-91813912	10	14.345
Nfia	chr4:97444317-97785567	10	23.574
Pde4B	chr4:101927544-102279867	10	27.342
CH232-001A10	chr4:105189697-n.a.	10	FISH	Concordant
Ctps	chr4:120212473-120242881	10	38.81
FI597738	chr4:109909556-109910342	10	42.252
Cmpk1	chr4:114633218-114659833	10	42.252
FI598585	chr4:132421350-132421499	10	52.492
CH232-003I23	chr4:136656673-136834675	10	FISH	Concordant
FI597863	chr4:151070324-151070742	10	56.342
Mfn2	chr4:147247704-147278928	10	71.081
#Prairie vole chromosome 11. No FISH data.
#Prarie vole chromosome 12. No FISH data.
#Prairie vole chromosome 13
CH232-003M16	chr1:24092308-24258570	13	FISH	Ambiguous. Flanked by markers in LG3, which also maps to vole chromosome 18.
#Prairie vole chromosome 14. Multiple informative FISH markers. Orientation of linkage group on the chromsome called by FISH.
FI596523	chr2:140099498-140099638	14	0
FI598682	chr6:87972756-87972987	14.3	0
Actg2	chr6:83462903-83486245	14.3	3.779
Rpia	chr6:70715714-70742169	14.3	5.887
Kdm5A	chr6:120314117-120394592	14.2	6.675
Lrrtm4	chr6:79969637-79974926	14.3	7.087
FI598966	chr2:109462756-109463552	14	8.863
FI598655	chr6:120113125-120113413	14.2	10.038
Fbxo3	chr2:103867956-103903394	14	11.457
Kif18A	chr2:109120895-109181903	14	11.457
FI599281	chr2:109666364-109666500	14	12.354
Fmn1	chr2:113167893-113556924	14	14.534
Agbl2	chr2:90622901-90656388	14	14.534
Api5	chr2:94251884-94278304	14	14.534
FI597265	chr6:134398932-134399510	14.2	16.288
Snap23	chr2:120393407-120426458	14	16.52
Stard7	chr2:127095965-127124670	14	20.644
CH232-002A08	chr2:130363277-130518274	14	FISH	Concordant
Eps8	chr6:137425766-137597641	14.2	22.003
Atp2B2	chr6:113695662-113992020	14.3	25.011
CH232-001N16	chr6:113327052-113487668	14	FISH	Concordant
FI597753	chr6:148641526-148641645	14.2	27.562
Tm7Sf3	chr6:146550798-146583114	14.2	33.178
CH232-002M05	chr6:148641525-148812101	14	FISH	Concordant
#Prairie vole chromosome 15. Two informative FISH markers. Orientation of linkage group on the chromosome called by FISH.
Scn8A	chr15:100766702-100876360	15	0
Fam19A5	chr15:87455660-87589794	15	1.623
Slc2A13	chr15:91098122-91403692	15	11.585
FI598368	chr15:86174164-86174521	15	16.203
FI598369	chr15:86174164-86174521	15	16.22
CH232-003J13	chr15:86174163-n.a.	15	FISH	Concordant
Chrac1	chr15:72920842-72924505	15	19.473
Pvalb	chr15:78021548-78034586	15	22.146
Fi598023	chr15:81019665-81020114	15	22.146
Xrcc6	chr15:81846799-81870514	15	22.146
Samd12	chr15:53293356-53733991	15	29.647
CH232-002L19	chr15:63553389-63817310	15	FISH	Concordant
Fi597734	chr15:63817115-63817310	15	36.759
Asap1	chr15:63920101-64214481	15	37.171
Derl1	chr15:57701057-57723973	15	49.33
#Prairie vole chromosome 16. Two informative BAC markers. Orientation of linkage group on the chromosome called by FISH.
Kin	chr2:10002239-10014328	16	0
Rpp38	chr2:3246221-3249900	16	3.909
Kif5B	chr18:6201003-6241522	16	7.844
FI599524	chr13:3789052-3789376	16	13.628
FI598715	chr13:9269851-9270138	16	13.628
FI598476	chr2:14974374-14974967	16	13.628
FI596508	chr2:15020505-15020623	16	13.628
FI597848	chr19:30639163-30639328	16	21.292
FI597671	chr13:13795691-13795968	16	26.493
CH232-002K12	chr13:13795690-n.a.	16	FISH	Concordant
Cdk13	chr13:17807796-17896931	16	35.421
Slc17A4	chr13:23989758-24006876	16	36.432
FI597215	chr13:29106499-29106972	16	42.367
Cdkal1	chr13:29417175-29947457	16	43.556
CH232-001B14	chr13:34242358-34405338	16	FISH	Concordant. One flanking marker in LG12, but otherwise consistent.
4933417A18Rik	chr13:35016278-35045065	16	52.587
Tmem170B	chr13:41701585-41736726	16	56.308
FI596743	chr13:48142895-48142971	16	70.911
Aspn	chr13:49639812-49662931	16	72.765
FI598938	chr13:54244435-54244520	16	72.765
FI598776	chr13:58900976-58901063	16	72.765
Nsd1	chr13:55311143-55419686	16	76.586
Zcchc6	chr13:59873240-59924508	16	78.332
#Prairie vole chromosome 17. One informative FISH marker. Orientation of linkage group on the chromosome is ambiguous.
Gnpnat1	chr14:45996096-46008471	17	0
Exoc5	chr14:49631819-49686342	17	0
Mphosph8	chr14:57287085-57316266	17	0
Gata4	chr14:63817752-63864097	17	3.628
CH232-001J10	chr14:63741656-63916483	17	FISH	Concordant
Kctd4	chr14:76354810-76365024	17	14.563
Elf1	chr14:79881001-79982283	17	24.57
Pcdh9	chr14:93412920-94287951	17	39.07
Dach1	chr14:98186066-98568762	17	42.541
Lmo7	chr14:102129145-102333910	17	45.89
FI596576	chr14:102828985-102829143	17	50.698
Gpc6	chr14:117324537-118378751	17	62.176
Dock9	chr14:121941261-122138151	17	64.67
#Prairie vole chromosome 18. Multiple informative FISH markers. Orientation of linkage map on the chromosome called by FISH.
5730494M16Rik	chr18:25285724-25327378	18	0
Ss18	chr18:14784138-14841423	18	9.326
CH232-002J10	chr18:14887672-14992242	18	FISH	Concordant
FI597868	chr18:22118151-22118246	18	21.071
FI598451	chr18:28462476-28462623	18	22.944
Paip2	chr18:35758321-35776839	18	22.944
FI596922	chr18:32574344-32574906	18	24.319
Rbm27	chr18:42435007-42501194	18	33.982
Fam170A	chr18:50438023-50442673	18	45.926
CH232-003B15	chr18:51787389-52003912	18	FISH	Concordant
Lmnb1	chr18:56867467-56913079	18	45.926
1190002N15Rik	chr9:94418283-94438500	18	46.032
CH232-002B13	chr10:64139187-64353722	18	FISH
FI597290	chr18:64520831-64521234	18	54.557
FI598317	chr18:66748201-66748530	18	59.042
4933403F05Rik	chr18:68419839-68459987	18	61.885
CH232-002B13	chr18:81412969-81413152	18	FISH	Concordant
1700034H14Rik	chr18:85116686-85120916	18	72.781
#Prairie vole chromosome 19. Two informative FISH markers. Orientation of linkage group on the chromosome called by FISH.
Mtap1B	chr13:100191419-100286557	19	0
CH232-003B12	chr13:80552799-80693441	19	FISH	Concordant
Rasa1	chr13:85354304-85429091	19	8.75
Vcan	chr13:89794915-89882117	19	8.75
Homer1	chr13:94074450-94126785	19	8.75
Ipo11	chr13:107584519-107726995	19	13.712
Fbxo4	chr15:3913564-3929573	19	40.305
Prlr	chr15:10106993-10266775	19	44.658
FI596848	chr15:10677606-10677878	19	48.241
Cdh12	chr15:21041207-21519288	19	54.755
Zfp455	chr13:67295442-67310234	19	64.071
Pdcd6	chr13:74440569-74454774	19	65.58
FI597749	chr13:110105271-110105623	19	88.591
CH232-002M03	chr13:n.a.-110105623	19	FISH	Concordant
#Prairie vole chromosome 20. No FISH data.
#Prairie vole chromosome 21. Orientation of the linkage group on chromosome called by FISH.
Isg20L2	chr3:87734236-87744608	21	0
FI596556	chr3:94276069-94276214	21	4.201
Man1A2	chr3:100366127-100489396	21	8.956
Cd53	chr3:106561779-106593067	21	15.797
CH232-001G01	chr3:109661287-n.a.	21	FISH	Concordant
S1Pr1	chr3:115413351-115417973	21	22.924
FI598898	chr3:120054212-120054290	21	28.198
Sec24B	chr3:129686103-129763825	21	35.012
FI597397	chr3:134643179-134644376	21	42.026
FI599624	chr3:137609249-137609320	21	47.908
FI596866	chr3:145308872-145309247	21	53.385
CH232-002F16	chr3:148638466-148792814	21	FISH	Some ambiuity. Markers between FI596866 and Fubp1 map to LG4 and LG5.
FI597135	chr3:156229333-156229556	21	59.197
Fubp1	chr3:151873422-151899794	21	60.2
#Prairie vole chromosome 22. One informative FISH marker. Orientation of linkage group on the chromosome is ambiguous.
Nars2	chr7:104100037-104213267	22	0
Prss23	chr7:96656295-96666096	22	0
Zfand6	chr7:91763564-91827861	22	0.011
CH232-003N17	chr7:82699185-82863427	22	FISH	Concordant
FI598553	chr7:82699186-82699987	22	9.317
Gabrb3	chr7:64845904-65084171	22	20.507
H47	chr7:73224535-73234291	22	22.648
Gtf2H1	chr7:54051464-54079170	22	26.073
FI598280	chr7:76070748-76071304	22	29.75
#Prairie vole chromosome 23. No FISH data.
#Prairie vole chromosome 24. Two informative FISH markers. Orientation of linkage group on the chromosome called by FISH.
CH232-002E14	chr10:119113373-119308620	24	FISH	Concordant
FI597403	chr10:119113374-119113908	24	0
Lemd3	chr10:120360467-120416386	24	4.221
R3Hdm2	chr10:126857923-126936440	24	7.159
Tbc1D15	chr10:114634927-114688549	24	16.715
FI597067	chr10:107925211-107925323	24	35.683
Cep290	chr10:99950923-100036289	24	43.099
Uhrf1Bp1L	chr10:89207736-89282614	24	51.735
CH232-004I13	chr10:n.a.-86948099	24	FISH	Some ambiguity. Proximal markers on LG1.
#Prairie vole chromosome 25. No FISH data.
#Prairie vole chromosome 26. One informative FISH marker. Orientation of linkage group on the chromosome is ambiguous.
Sri	chr5:8046080-8069245	26	0
CH232-004M19	chr5:9559307-n.a.	26	FISH
Gnai1	chr5:17770953-17866231	26	8.544
#ChrX. All concordant. Orientation of linkage group on the chromosome is ambiguous.
Tmsb4X	chrX:163645026-163647150	X	0
Thoc2	chrX:39148171-39265078	X	5.961
CH232-002L10	chrX:46537907-n.a.	X	FISH	Concordant
Arhgef6	chrX:54484662-54591906	X	6.676
FI598392	chrX:99323212-99323774	X	10.911
CH232-003K03	chrX:99323211-n.a.	X	FISH	Concordant
Gla	chrX:131122708-131135544	X	17.493
CH232-002J24	chrX:13767187-13932350	X	FISH	Concordant
FI598113	chrX:156770756-156771008	X	17.493
FI596991	chrX:74809072-74809516	X	17.493
FI597103	chrX:75741650-75741837	X	17.493
FI596708	chrX:155651857-155651943	X	19.881
CH232-001A13	chrX:157258589-157427766	X	FISH	Concordant
Fam120C	chrX:147778766-147908677	X	21.354
Uba1	chrX:20235547-20260305	X	23.502
#LG1. Conflicting FISH data, either vole chromosome 5 or 6.
Sgta	chr10:80506818-80522899	LG1	0
FI597779	chr8:74895580-74895747	LG1	3.04
Ccdc88A	chr11:29273775-29410811	LG1	4.419
Fignl1	chr11:11700291-11708965	LG1	20.514
FI597673	chr5:33682767-33683304	LG1	21.697
Nipsnap1	chr11:4774006-4794203	LG1	23.22
FI598681	chr5:37289795-37289997	LG1	25.124
Pcdh7	chr5:58109260-58120704	LG1	35.481
Klhl5	chr5:65522470-65559381	LG1	44.566
Guf1	chr5:69948181-69964869	LG1	44.566
Ugt2B1	chr5:87345664-87355528	LG1	64.683
Cdkl2	chr5:92435101-92472032	LG1	65.702
FI596996	chr5:97820609-97821161	LG1	68.494
FI598419	chr5:103326139-103326798	LG1	70.727
Mapk10	chr5:103336967-103640353	LG1	74.612
Fam69A	chr5:108337061-108416096	LG1	80.22
#LG2. Conflicting FISH data. MMU1 FISH data to vole chromosome 13, MMU10 to vole chromosome 18. No data for MMU17.
Polh	chr17:46308942-46339574	LG2	0
FI597231	chr17:44166530-44166665	LG2	4.497
FI598511	chr1:24258405-24258570	LG2	18.83
Ptp4A1	chr1:30997148-31006600	LG2	27.901
Lonrf2	chr1:38851354-38878060	LG2	30.316
FI596939	chr1:31722297-31722506	LG2	37.245
Ccar1	chr10:62206676-62255116	LG2	57.229
Zfp365	chr10:67348853-67375410	LG2	59.055
Rtdr1	chr10:74420222-74495331	LG2	68.346
FI596737	chr17:32140135-32140501	LG2	68.346
Ppp1R11	chr17:37085300-37088737	LG2	74.226
#LG3. No informative FISH markers.
FI597021	chr6:61323940-61324052	LG3	0
FI598198	chr6:66861081-66861494	LG3	0
Mad2L1	chr6:66485462-66490985	LG3	4.304
Adi1	chr12:29360072-29367039	LG3	26.886
Zfp799	chr17:32954149-32967193	LG3	26.886
Eml4	chr17:83750271-83879699	LG3	38.563
FI596665	chr6:56476563-56476688	LG3	57.936
FI598259	chr6:52711131-52711221	LG3	60.355
Gars	chr6:54987995-55029498	LG3	60.655
Fam126A	chr5:23466754-23536501	LG3	66.283
Insig1	chr5:28397952-28405202	LG3	66.283
Rab10	chr12:3247428-3309969	LG3	68.294
FI599348	chr6:48377526-48378017	LG3	70.335
#LG4. Conflicting FISH results, either on vole chromosome 3, 5, or 9.
Vta1	chr10:14375139-14425295	LG4	0
Spata1	chr3:146120167-146162717	LG4	0
FI598626	chr10:9528213-9528433	LG4	21.727
Stxbp5	chr10:9475345-9620838	LG4	24.418
Slc27A5	chr7:13573696-13583541	LG4	26.995
Calm3	chr7:17500728-17509381	LG4	26.995
FI597772	chr7:25233102-25233421	LG4	29.229
Axl	chr7:26541519-26573752	LG4	30.43
Zfp260	chr7:30880095-30892633	LG4	30.43
FI598513	chr1:99803563-99804212	LG4	41.376
FI596644	chr1:79884155-79884688	LG4	53.353
FI598038	chr1:61035069-61035211	LG4	54.55
Adam23	chr1:63492478-63643089	LG4	56.529
Sphkap	chr1:83252356-83404775	LG4	58.923
Epha4	chr1:77363760-77511663	LG4	61.995
FI597784	chr1:91579268-91579708	LG4	62.402
Cab39	chr1:87690022-87748152	LG4	64.681
#LG5. MMU4 syntenic markers flank FISH marker on vole chromosome 10, but other linkage group has multiple support for vole chromosome 10 assignment. No other informative FISH data.
Stmn2	chr3:8509527-8561604	LG5	0
FI598997	chr3:19640592-19640799	LG5	4.273
Lrrcc1	chr3:14533788-14568303	LG5	13.694
FI598071	chr3:5570659-5571147	LG5	17.495
FI598983	chr1:9558205-9558414	LG5	22.522
Armc1	chr3:19032144-19063065	LG5	22.522
1700003M02Rik	chr4:34658581-34677455	LG5	27.261
Fut9	chr4:25536480-25727150	LG5	30.128
N28178	chr4:42930123-42954479	LG5	35.074
FI596624	chr4:45520870-45520955	LG5	36.642
2810432L12Rik	chr4:49597378-49610742	LG5	43.668
6430704M03Rik	chr4:56973008-57003263	LG5	49.197
Impad1	chr4:4691501-4720453	LG5	60.258
1110037F02Rik	chr4:11413105-11478290	LG5	64.189
#LG6. Klhl11 flanked by FISH markers on vole chromosome 7, but all other intervening linkage markers on vole chromosome 7. No other informative FISH data.
Gimap9	chr6:48626134-48628703	LG6	0
Hmgxb4	chr8:77517602-77555871	LG6	7.936
Klhl11	chr11:100323926-100334096	LG6	14.304
Ywhah	chr5:33361465-33370615	LG6	33.936
#LG7. No informative FISH data.
FI597555	chr8:48600786-48601141	LG7	0
FI596479	chr8:44816141-44816227	LG7	11.287
Fat1	chr8:46035562-46137611	LG7	17.19
Gpm6A	chr8:56040081-56146231	LG7	27.682
#LG8. No informative FISH data.
Ythdf1	chr2:180639082-180655641	LG8	0
Kcnb1	chr2:166928883-167014299	LG8	4.941
1700029J11Rik	chr2:172298054-172299816	LG8	4.941
Adig	chr2:158328348-158333934	LG8	14.548
Tm9Sf4	chr2:152987037-153036199	LG8	19.981
#LG9. Three other linkage markers flanking the MMU10 FISH marker that maps to vole chromosome 3 are in LG4.
Pabpc6	chr17:9859362-9862569	LG9	0
FI596676	chr10:4286041-4286346	LG9	3.339
Syne1	chr10:4795849-5009592	LG9	5.578
Grik2	chr10:48819269-49508560	LG9	7.222
Marcks	chr10:36853049-36858732	LG9	12.594
Ncoa7	chr10:30365388-30375673	LG9	14.727
Hsf2	chr10:57206191-57232949	LG9	14.727
#LG10. No informative FISH data.
FI597508	chr6:10672537-10672925	LG10	0
B630005N14Rik	chr6:13575675-13627966	LG10	0
FI598635	chr6:14508210-14508385	LG10	1.924
Cav1	chr6:17256370-17291324	LG10	12.061
#LG11. No informative FISH data.
Hook3	chr8:27131893-27229696	LG11	0
Wrn	chr8:34344845-34495999	LG11	14.422
#LG12. No informative FISH data.
Fam115A	chr6:42622546-42643058	LG12	0
Cnot4	chr6:34972065-35083737	LG12	6.363
#LG13. No informative FISH data.
FI596542	chr13:34404662-34405338	LG13	0
FI597945	chr5:45603585-45603664	LG13	0
FI596555	chr5:64201562-64202157	LG13	0
