# Supplementary material for: A genetic linkage map and comparative mapping of the prairie vole (Microtus ochrogaster) genome
Source: BMC Genet. 2011 Jul 7;12:60. doi: 10.1186/1471-2156-12-60 (PMC3143096; doi:10.1186/1471-2156-12-60)
Supplement: Additional file 5 — Supplementary Table 3. Pair-wise LOD scores for markers that were uniquely placed to the same position on the map. [file 1471-2156-12-60-S5.XLS]

## Sheet: chr34Fgkt_tp2.5-lods.xls
Supplementary Table 5.Pair-wise LOD scores for markers that were uniquely placed to the same position on the map.
loc1	loc2	lods
FI598776.1_244	FI598938.1_344	13.25
FI597123.1_402	FI597744.1_281	8.13
FI598715.1_358	FI599524.1_338	21.98
FI596991.1_204	FI598113.1_319	84.59
FI596508.1_432	FI598715.1_358	6.32
FI596508.1_432	FI599524.1_338	6.32
FI596728.1_240	FI596807.1_381	9.33
FI596542.1_338	FI597945.1_443	9.63
FI596991.1_204	FI597103.1_200	74.96
FI597103.1_200	FI598113.1_319	74.96
FI597021.1_191	FI598198.1_239	12.04
FI596824.1_277	FI598298.1_224	12.64
FI596555.1_459	FI597945.1_443	9.63
FI596508.1_432	FI598476.1_323	3.61
FI596566.1_344	FI598038.1_357	9.63
FI596807.1_381	FI598289.1_481	24.38
FI596728.1_240	FI598289.1_481	6.32
FI598594.1_192	NM_021311.3_886	2.71
FI596805.1_182	NM_025441.2_3553	7.83
FI598983.1_273	NM_028840.2_1678	10.54
FI597508.1_311	NM_175312.4_3089	9.33
NM_026171.1_476	NM_026866.2_345	12.34
FI596777.1_179	NM_007466.2_2244	18.66
NM_008420.3_1333	NM_029608.1_557	15.05
FI596809.1_191	NM_019979.2_533	4.82
FI597738.1_312	NM_025647.3_1431	13.55
NM_139303.1_804	NM_212433.1_1676	39.74
FI598023.1_370	NM_010247.2_1384	12.04
NM_001111267.2_831	NM_008297.3_1637	9.33
FI598776.1_244	NM_025711.2_1565	3.01
NM_011982.2_1170	NM_145452.3_3120	14.45
FI596777.1_179	NM_178755.3_931	18.66
NM_007466.2_2244	NM_178755.3_931	31.61
NM_001167983.1_286	NM_181815.3_1044	5.42
NM_021529.3_1209	NM_025656.4_1085	15.35
FI596737.1_196	NM_027730.1_630	19.57
NM_001039521.1_2392	NM_001170978.1_2220	19.87
NM_011982.2_1170	NM_019389.2_2292	22.88
NM_019389.2_2292	NM_145452.3_3120	8.13
FI596936.1_203	NM_029508.3_2014	5.42
FI596504.1_410	NM_001005510.2_2566	6.62
FI596777.1_179	NM_010230.2_834	8.13
NM_007466.2_2244	NM_010230.2_834	8.13
NM_010230.2_834	NM_178755.3_931	8.13
NM_010247.2_1384	NM_013645.3_512	6.62
NM_001166659.1_190	NM_030595.1_5075	9.33
NM_007728.4_1095	NM_013760.4_1110	8.13
NM_001081363.2_1738	NM_008288.2_721	5.72
NM_053090.2_1378	NM_153526.5_1895	6.02
NM_007590.3_653	NM_009512.2_1162	13.55
FI598451.1_186	NM_026420.2_742	6.32
NM_023773.2_866	NM_207214.3_2178	17.76
NM_172711.2_508	NM_175174.4_2374	12.64
NM_008839.2_2557	NM_031197.2_1723	8.13
NM_028446.1_1857	NM_181815.3_1044	5.42
NM_001167983.1_286	NM_028446.1_1857	5.72
NM_019425.2_637	NM_207214.3_2178	5.72
NM_019425.2_637	NM_023773.2_866	9.93
NM_009465.3_1999	NM_011981.4_1328	18.66
FI596991.1_204	NM_013463.2_1340	79.47
FI598113.1_319	NM_013463.2_1340	79.47
FI597103.1_200	NM_013463.2_1340	69.84
NM_134052.2_786	NM_177359.4_2416	15.95
NM_001004061.1_575	NM_010721.2_734	missing
NM_029614.3_836	NM_153591.4_784	missing
FI598938.1_344	NM_025711.2_1565	missing
FI598476.1_323	FI599524.1_338	missing
FI597155.1_306	FI597455.1_444	missing
FI598476.1_323	FI598715.1_358	missing
FI596542.1_338	FI596555.1_459	missing
FI598023.1_370	NM_013645.3_512	missing
NM_025418.3_1095	NM_027617.3_1799	missing
